# Supplementary material for: 4-[(4-Chloro­phen­yl)(hy­droxy)methyl­idene]isochromane-1,3-dione
Source: Acta Crystallogr Sect E Struct Rep Online. 2011 Nov 19;67(Pt 12):o3349. doi: 10.1107/S160053681104829X (PMC3238994; doi:10.1107/S160053681104829X)
Supplement: Supplementary file 1 [file e-67-o3349-sup1.cif]

##############################################################################
#                                                                            #
# This CIF contains the data in a paper accepted for publication in          #
# Acta Crystallographica Section E. It conforms to the requirements of       #
# Notes for Authors for Acta Crystallographica Section E, and has been       #
# peer reviewed under the auspices of the IUCr Commission on Journals.       #
#                                                                            #
# Full details of the Crystallographic Information File format               #
# are given in the paper "The Crystallographic Information File (CIF):       #
# a New Standard Archive File for Crystallography" by S. R. Hall, F. H.      #
# Allen and I. D. Brown [Acta Cryst. (1991), A47, 655-685].                  #
#                                                                            #
# The current version of the core CIF dictionary is obtainable from          #
# ftp://ftp.iucr.org/pub/cif_core.dic.                                       #
#                                                                            #
# Software is freely available for graphical display of the structure(s)     #
# in this CIF. For information consult the CIF software page                 #
# http://www.iucr.org/resources/cif/software.                                #
#                                                                            #
# This file may be used for bona fide research purposes within the           #
# scientific community so long as proper attribution is given to the journal # 
# article from which it was obtained.                                        #
#                                                                            #
##############################################################################
data_I
_audit_creation_method     SHELXL-97
_chemical_name_systematic
;
4-[(4-Chlorophenyl)(hydroxy)methylidene]isochromane-1,3-dione
;
_chemical_name_common     ?
_chemical_formula_moiety     'C16 H9 Cl O4'
_chemical_formula_sum     'C16 H9 Cl O4'
_chemical_formula_iupac     'C16 H9 Cl O4'
_chemical_formula_weight     300.68
_chemical_melting_point     ?
_chemical_melting_point_gt     432
_chemical_melting_point_lt     433
_symmetry_cell_setting     monoclinic
_symmetry_space_group_name_H-M     'P 21/c'
_symmetry_space_group_name_hall     '-P 2ybc'
loop_
    _symmetry_equiv_pos_as_xyz
    'x, y, z'
    '-x, y+1/2, -z+1/2'
    '-x, -y, -z'
    'x, -y-1/2, z-1/2'
_cell_length_a     15.4973(4)
_cell_length_b     5.96310(10)
_cell_length_c     14.4526(3)
_cell_angle_alpha     90.00
_cell_angle_beta     102.6610(10)
_cell_angle_gamma     90.00
_cell_volume     1303.12(5)
_cell_formula_units_Z     4
_cell_measurement_reflns_used     12213
_cell_measurement_theta_min     1.35
_cell_measurement_theta_max     29.03
_cell_measurement_temperature     298(2)
_exptl_crystal_description     Prism
_exptl_crystal_colour     Yellow
_exptl_crystal_size_max     0.40
_exptl_crystal_size_mid     0.30
_exptl_crystal_size_min     0.20
_exptl_crystal_density_diffrn     1.533
_exptl_crystal_density_meas     ?
_exptl_crystal_density_method     'not measured'
_exptl_crystal_F_000     616
_exptl_absorpt_coefficient_mu     0.306
_exptl_absorpt_correction_type     none
_exptl_absorpt_process_details     ?
_exptl_absorpt_correction_T_min     ?
_exptl_absorpt_correction_T_max     ?
_exptl_special_details
;
;
_diffrn_ambient_temperature     298(2)
_diffrn_radiation_type     MoK\a
_diffrn_radiation_wavelength     0.71073
_diffrn_radiation_source     'fine-focus sealed tube'
_diffrn_radiation_monochromator     graphite
_diffrn_measurement_device_type     'Nonius KappaCCD'
_diffrn_measurement_method     '\f and \w scans'
_diffrn_detector_area_resol_mean     ?
_diffrn_reflns_number     12213
_diffrn_reflns_av_R_equivalents     0.037
_diffrn_reflns_av_sigmaI/netI     0.0314
_diffrn_reflns_theta_min     1.35
_diffrn_reflns_theta_max     29.03
_diffrn_reflns_theta_full     26.993
_diffrn_measured_fraction_theta_max     0.935
_diffrn_measured_fraction_theta_full     0.975
_diffrn_reflns_limit_h_min     -20
_diffrn_reflns_limit_h_max     20
_diffrn_reflns_limit_k_min     -7
_diffrn_reflns_limit_k_max     7
_diffrn_reflns_limit_l_min     -19
_diffrn_reflns_limit_l_max     19
_diffrn_standards_number     ?
_diffrn_standards_interval_count     ?
_diffrn_standards_interval_time     ?
_diffrn_standards_decay_%     ?
_refine_special_details
;
Refinement of <i>F</i>^2^ against ALL reflections. The weighted <i>R</i>-factor
<i>wR</i> and goodness of fit <i>S</i> are based on <i>F</i>^2^, conventional
<i>R</i>-factors <i>R</i> are based on <i>F</i>, with <i>F</i> set to zero for
negative <i>F</i>^2^. The threshold expression of <i>F</i>^2^ >
2\s(<i>F</i>^2^) is used only for calculating <i>R</i>-factors(gt) <i>etc</i>.
and is not relevant to the choice of reflections for refinement.
<i>R</i>-factors based on <i>F</i>^2^ are statistically about twice as large
as those based on <i>F</i>, and <i>R</i>- factors based on ALL data will be
even larger.
;
_reflns_number_total     3248
_reflns_number_gt     2693
_reflns_threshold_expression     >2\s(I)
_refine_ls_structure_factor_coef     Fsqd
_refine_ls_matrix_type     full
_refine_ls_R_factor_all     0.0657
_refine_ls_R_factor_gt     0.0532
_refine_ls_wR_factor_gt     0.1481
_refine_ls_wR_factor_ref     0.1631
_refine_ls_goodness_of_fit_ref     1.082
_refine_ls_restrained_S_all     1.082
_refine_ls_number_reflns     3248
_refine_ls_number_parameters     191
_refine_ls_number_restraints     0
_refine_ls_number_constraints     36
_refine_ls_hydrogen_treatment     constr
_refine_ls_weighting_scheme     calc
_refine_ls_weighting_details
         'calc w=1/[\s^2^(Fo^2^)+(0.0850P)^2^+0.4082P] where P=(Fo^2^+2Fc^2^)/3'
_atom_sites_solution_hydrogens     geom
_atom_sites_solution_primary     direct
_atom_sites_solution_secondary     difmap
_refine_ls_shift/su_max     0.000
_refine_ls_shift/su_mean     0.000
_refine_diff_density_max     0.249
_refine_diff_density_min     -0.309
_refine_ls_extinction_method     none
_refine_ls_extinction_coef     ?
loop_
    _atom_type_symbol
    _atom_type_description
    _atom_type_scat_dispersion_real
    _atom_type_scat_dispersion_imag
    _atom_type_scat_source
    'C' 'C' 0.0033 0.0016
                         'International Tables Vol C Tables 4.2.6.8 and 6.1.1.4'
    'H' 'H' 0.0000 0.0000
                         'International Tables Vol C Tables 4.2.6.8 and 6.1.1.4'
    'O' 'O' 0.0106 0.0060
                         'International Tables Vol C Tables 4.2.6.8 and 6.1.1.4'
    'Cl' 'Cl' 0.1484 0.1585
                         'International Tables Vol C Tables 4.2.6.8 and 6.1.1.4'
_computing_data_collection     'COLLECT (Nonius, 2001)'
_computing_cell_refinement     'DENZO/SCALEPACK (Otwinowski & Minor, 1997)'
_computing_data_reduction     'DENZO/SCALEPACK (Otwinowski & Minor, 1997)'
_computing_structure_solution     'SIR92 (Altomare <i>et al.</i>, 1994)'
_computing_structure_refinement     'SHELXL97 (Sheldrick, 2008)'
_computing_molecular_graphics     'PLATON (Spek, 2009)'
_computing_publication_material
;
SHELXL97 (Sheldrick, 2008), publCIF (Westrip, 2010) and
WinGX (Farrugia, 1999)
;
loop_
    _atom_site_type_symbol
    _atom_site_label
    _atom_site_fract_x
    _atom_site_fract_y
    _atom_site_fract_z
    _atom_site_U_iso_or_equiv
    _atom_site_adp_type
    _atom_site_calc_flag
    _atom_site_refinement_flags
    _atom_site_occupancy
    _atom_site_symmetry_multiplicity
    _atom_site_disorder_assembly
    _atom_site_disorder_group
    Cl Cl21 0.46136(4) 0.22385(12) 0.41605(4) 0.0768(3) Uani d . 1 1 . .
    O O8 0.15001(11) 0.2734(3) -0.20791(9) 0.0600(4) Uani d . 1 1 . .
    C C1 0.16846(10) 0.1431(3) -0.01749(10) 0.0355(3) Uani d . 1 1 . .
    C C6 0.11986(11) 0.0094(3) -0.09040(10) 0.0412(4) Uani d . 1 1 . .
    O O12 0.22812(11) 0.5783(3) -0.16990(11) 0.0688(5) Uani d . 1 1 . .
    C C2 0.16289(11) 0.0881(3) 0.07551(10) 0.0391(4) Uani d . 1 1 . .
    H H2 0.1898 0.1804 0.1254 0.047 Uiso calc R 1 1 . .
    C C10 0.21737(11) 0.3377(3) -0.04175(11) 0.0401(4) Uani d . 1 1 . .
    O O14 0.30865(10) 0.6583(2) -0.00417(11) 0.0631(4) Uani d . 1 1 . .
    H H14 0.2881 0.6813 -0.0606 0.095 Uiso calc R 1 1 . .
    C C7 0.11070(14) 0.0730(3) -0.18995(12) 0.0525(5) Uani d . 1 1 . .
    C C13 0.27868(11) 0.4635(3) 0.02079(13) 0.0437(4) Uani d . 1 1 . .
    C C19 0.40760(12) 0.1419(3) 0.22901(14) 0.0479(4) Uani d . 1 1 . .
    H H19 0.4368 0.0053 0.2416 0.057 Uiso calc R 1 1 . .
    O O11 0.07046(13) -0.0255(3) -0.25801(10) 0.0769(5) Uani d . 1 1 . .
    C C5 0.07423(13) -0.1807(3) -0.07083(13) 0.0507(4) Uani d . 1 1 . .
    H H5 0.0429 -0.2681 -0.1203 0.061 Uiso calc R 1 1 . .
    C C4 0.07567(13) -0.2382(3) 0.02135(15) 0.0521(5) Uani d . 1 1 . .
    H H4 0.0482 -0.3690 0.0349 0.062 Uiso calc R 1 1 . .
    C C16 0.32267(13) 0.5515(3) 0.19262(14) 0.0504(4) Uani d . 1 1 . .
    H H16 0.2949 0.6900 0.1802 0.060 Uiso calc R 1 1 . .
    C C15 0.32154(11) 0.4012(3) 0.11887(12) 0.0413(4) Uani d . 1 1 . .
    C C20 0.36492(12) 0.1967(3) 0.13808(13) 0.0452(4) Uani d . 1 1 . .
    H H20 0.3651 0.0961 0.0889 0.054 Uiso calc R 1 1 . .
    C C17 0.36473(13) 0.4967(3) 0.28416(14) 0.0547(5) Uani d . 1 1 . .
    H H17 0.3648 0.5966 0.3336 0.066 Uiso calc R 1 1 . .
    C C3 0.11838(12) -0.1000(3) 0.09398(12) 0.0454(4) Uani d . 1 1 . .
    H H3 0.1169 -0.1350 0.1563 0.054 Uiso calc R 1 1 . .
    C C18 0.40658(12) 0.2924(3) 0.30156(13) 0.0484(4) Uani d . 1 1 . .
    C C9 0.19987(13) 0.4065(3) -0.13974(12) 0.0499(4) Uani d . 1 1 . .
loop_
    _atom_site_aniso_label
    _atom_site_aniso_U_11
    _atom_site_aniso_U_22
    _atom_site_aniso_U_33
    _atom_site_aniso_U_12
    _atom_site_aniso_U_13
    _atom_site_aniso_U_23
    Cl21 0.0704(4) 0.1024(5) 0.0503(3) 0.0049(3) -0.0029(3) 0.0100(3)
    O8 0.0778(10) 0.0730(10) 0.0291(6) 0.0145(7) 0.0118(6) 0.0079(6)
    C1 0.0389(7) 0.0382(8) 0.0293(7) 0.0059(6) 0.0070(6) -0.0002(5)
    C6 0.0459(8) 0.0452(9) 0.0303(7) 0.0107(7) 0.0032(6) -0.0060(6)
    O12 0.0821(11) 0.0719(10) 0.0570(8) 0.0075(8) 0.0251(7) 0.0298(7)
    C2 0.0427(8) 0.0448(9) 0.0290(7) -0.0061(6) 0.0059(6) -0.0030(6)
    C10 0.0452(8) 0.0422(8) 0.0347(7) 0.0065(6) 0.0124(6) 0.0057(6)
    O14 0.0663(9) 0.0489(8) 0.0720(10) -0.0103(7) 0.0107(7) 0.0188(7)
    C7 0.0646(11) 0.0585(11) 0.0313(8) 0.0215(9) 0.0034(7) -0.0057(7)
    C13 0.0444(8) 0.0379(8) 0.0508(9) 0.0024(6) 0.0147(7) 0.0074(7)
    C19 0.0424(8) 0.0427(9) 0.0569(10) 0.0037(7) 0.0075(7) 0.0054(7)
    O11 0.1078(13) 0.0786(11) 0.0337(7) 0.0195(9) -0.0076(7) -0.0149(7)
    C5 0.0531(10) 0.0472(10) 0.0456(9) 0.0004(8) -0.0030(7) -0.0133(7)
    C4 0.0534(10) 0.0446(10) 0.0550(11) -0.0112(8) 0.0052(8) -0.0023(8)
    C16 0.0512(10) 0.0372(9) 0.0597(11) 0.0044(7) 0.0056(8) -0.0054(7)
    C15 0.0384(8) 0.0365(8) 0.0483(9) -0.0032(6) 0.0081(7) 0.0014(6)
    C20 0.0472(9) 0.0387(9) 0.0493(9) 0.0025(7) 0.0097(7) -0.0033(7)
    C17 0.0549(11) 0.0544(11) 0.0523(10) 0.0022(8) 0.0068(8) -0.0133(8)
    C3 0.0476(9) 0.0502(10) 0.0376(8) -0.0064(7) 0.0074(7) 0.0035(7)
    C18 0.0384(8) 0.0576(11) 0.0473(9) -0.0039(7) 0.0054(7) 0.0028(8)
    C9 0.0552(10) 0.0583(11) 0.0392(8) 0.0153(8) 0.0171(7) 0.0120(7)
_geom_special_details
;
All s.u.'s (except the s.u. in the dihedral angle between two l.s. planes) are
estimated using the full covariance matrix. The cell s.u.'s are taken into
account individually in the estimation of s.u.'s in distances, angles and
torsion angles; correlations between s.u.'s in cell parameters are only used
when they are defined by crystal symmetry. An approximate (isotropic)
treatment of cell s.u.'s is used for estimating s.u.'s involving l.s. planes.
;
loop_
    _geom_bond_atom_site_label_1
    _geom_bond_atom_site_label_2
    _geom_bond_site_symmetry_2
    _geom_bond_distance
    _geom_bond_publ_flag
    Cl21 C18 . 1.7349(19) ?
    O8 C9 . 1.365(3) ?
    O8 C7 . 1.391(3) ?
    C1 C6 . 1.402(2) ?
    C1 C2 . 1.405(2) ?
    C1 C10 . 1.469(2) ?
    C6 C5 . 1.397(3) ?
    C6 C7 . 1.465(2) ?
    O12 C9 . 1.231(2) ?
    C2 C3 . 1.373(2) ?
    C2 H2 . 0.9300 ?
    C10 C13 . 1.381(2) ?
    C10 C9 . 1.442(2) ?
    O14 C13 . 1.330(2) ?
    O14 H14 . 0.8200 ?
    C7 O11 . 1.197(2) ?
    C13 C15 . 1.475(2) ?
    C19 C20 . 1.375(3) ?
    C19 C18 . 1.383(3) ?
    C19 H19 . 0.9300 ?
    C5 C4 . 1.371(3) ?
    C5 H5 . 0.9300 ?
    C4 C3 . 1.384(3) ?
    C4 H4 . 0.9300 ?
    C16 C17 . 1.380(3) ?
    C16 C15 . 1.390(2) ?
    C16 H16 . 0.9300 ?
    C15 C20 . 1.390(2) ?
    C20 H20 . 0.9300 ?
    C17 C18 . 1.377(3) ?
    C17 H17 . 0.9300 ?
    C3 H3 . 0.9300 ?
loop_
    _geom_angle_atom_site_label_1
    _geom_angle_atom_site_label_2
    _geom_angle_atom_site_label_3
    _geom_angle_site_symmetry_1
    _geom_angle_site_symmetry_3
    _geom_angle
    _geom_angle_publ_flag
    C9 O8 C7 . . 124.50(14) ?
    C6 C1 C2 . . 116.77(15) ?
    C6 C1 C10 . . 119.35(14) ?
    C2 C1 C10 . . 123.78(14) ?
    C5 C6 C1 . . 121.45(15) ?
    C5 C6 C7 . . 117.68(16) ?
    C1 C6 C7 . . 120.75(17) ?
    C3 C2 C1 . . 121.06(15) ?
    C3 C2 H2 . . 119.5 ?
    C1 C2 H2 . . 119.5 ?
    C13 C10 C9 . . 116.26(16) ?
    C13 C10 C1 . . 126.15(14) ?
    C9 C10 C1 . . 117.58(15) ?
    C13 O14 H14 . . 109.5 ?
    O11 C7 O8 . . 116.02(18) ?
    O11 C7 C6 . . 127.0(2) ?
    O8 C7 C6 . . 116.98(16) ?
    O14 C13 C10 . . 121.90(16) ?
    O14 C13 C15 . . 111.74(16) ?
    C10 C13 C15 . . 126.31(15) ?
    C20 C19 C18 . . 119.17(17) ?
    C20 C19 H19 . . 120.4 ?
    C18 C19 H19 . . 120.4 ?
    C4 C5 C6 . . 119.89(16) ?
    C4 C5 H5 . . 120.1 ?
    C6 C5 H5 . . 120.1 ?
    C5 C4 C3 . . 119.43(17) ?
    C5 C4 H4 . . 120.3 ?
    C3 C4 H4 . . 120.3 ?
    C17 C16 C15 . . 120.40(17) ?
    C17 C16 H16 . . 119.8 ?
    C15 C16 H16 . . 119.8 ?
    C16 C15 C20 . . 119.22(16) ?
    C16 C15 C13 . . 120.09(16) ?
    C20 C15 C13 . . 120.61(16) ?
    C19 C20 C15 . . 120.63(17) ?
    C19 C20 H20 . . 119.7 ?
    C15 C20 H20 . . 119.7 ?
    C18 C17 C16 . . 119.31(18) ?
    C18 C17 H17 . . 120.3 ?
    C16 C17 H17 . . 120.3 ?
    C2 C3 C4 . . 121.07(16) ?
    C2 C3 H3 . . 119.5 ?
    C4 C3 H3 . . 119.5 ?
    C17 C18 C19 . . 121.25(18) ?
    C17 C18 Cl21 . . 119.68(16) ?
    C19 C18 Cl21 . . 119.05(15) ?
    O12 C9 O8 . . 114.66(16) ?
    O12 C9 C10 . . 125.43(19) ?
    O8 C9 C10 . . 119.89(17) ?
loop_
    _geom_torsion_atom_site_label_1
    _geom_torsion_atom_site_label_2
    _geom_torsion_atom_site_label_3
    _geom_torsion_atom_site_label_4
    _geom_torsion_site_symmetry_1
    _geom_torsion_site_symmetry_2
    _geom_torsion_site_symmetry_3
    _geom_torsion_site_symmetry_4
    _geom_torsion
    _geom_torsion_publ_flag
    C2 C1 C6 C5 . . . . -5.3(2) ?
    C10 C1 C6 C5 . . . . 178.26(15) ?
    C2 C1 C6 C7 . . . . 170.79(15) ?
    C10 C1 C6 C7 . . . . -5.7(2) ?
    C6 C1 C2 C3 . . . . 5.7(2) ?
    C10 C1 C2 C3 . . . . -177.98(15) ?
    C6 C1 C10 C13 . . . . -169.15(16) ?
    C2 C1 C10 C13 . . . . 14.6(3) ?
    C6 C1 C10 C9 . . . . 11.3(2) ?
    C2 C1 C10 C9 . . . . -164.88(16) ?
    C9 O8 C7 O11 . . . . -178.66(18) ?
    C9 O8 C7 C6 . . . . 3.6(3) ?
    C5 C6 C7 O11 . . . . -3.0(3) ?
    C1 C6 C7 O11 . . . . -179.20(19) ?
    C5 C6 C7 O8 . . . . 174.43(15) ?
    C1 C6 C7 O8 . . . . -1.8(2) ?
    C9 C10 C13 O14 . . . . 11.1(3) ?
    C1 C10 C13 O14 . . . . -168.40(16) ?
    C9 C10 C13 C15 . . . . -166.14(16) ?
    C1 C10 C13 C15 . . . . 14.3(3) ?
    C1 C6 C5 C4 . . . . 0.7(3) ?
    C7 C6 C5 C4 . . . . -175.45(18) ?
    C6 C5 C4 C3 . . . . 3.6(3) ?
    C17 C16 C15 C20 . . . . -1.4(3) ?
    C17 C16 C15 C13 . . . . -178.23(17) ?
    O14 C13 C15 C16 . . . . 52.6(2) ?
    C10 C13 C15 C16 . . . . -129.9(2) ?
    O14 C13 C15 C20 . . . . -124.18(18) ?
    C10 C13 C15 C20 . . . . 53.3(2) ?
    C18 C19 C20 C15 . . . . 0.3(3) ?
    C16 C15 C20 C19 . . . . 0.8(3) ?
    C13 C15 C20 C19 . . . . 177.65(16) ?
    C15 C16 C17 C18 . . . . 0.8(3) ?
    C1 C2 C3 C4 . . . . -1.7(3) ?
    C5 C4 C3 C2 . . . . -3.1(3) ?
    C16 C17 C18 C19 . . . . 0.3(3) ?
    C16 C17 C18 Cl21 . . . . 178.84(15) ?
    C20 C19 C18 C17 . . . . -0.9(3) ?
    C20 C19 C18 Cl21 . . . . -179.41(14) ?
    C7 O8 C9 O12 . . . . -179.24(16) ?
    C7 O8 C9 C10 . . . . 2.3(3) ?
    C13 C10 C9 O12 . . . . -7.6(3) ?
    C1 C10 C9 O12 . . . . 172.00(17) ?
    C13 C10 C9 O8 . . . . 170.70(16) ?
    C1 C10 C9 O8 . . . . -9.7(2) ?
loop_
    _geom_hbond_atom_site_label_D
    _geom_hbond_atom_site_label_H
    _geom_hbond_atom_site_label_A
    _geom_hbond_site_symmetry_A
    _geom_hbond_distance_DH
    _geom_hbond_distance_HA
    _geom_hbond_distance_DA
    _geom_hbond_angle_DHA
    O14 H14 O12 . 0.82 1.76 2.492(2) 148
    C3 H3 O11 4_556 0.93 2.56 3.288(2) 136
_iucr_refine_instructions_details
;
TITL isochr1 in P 21/c
CELL  0.71073  15.4973   5.9631  14.4526   90.000  102.661   90.000
ZERR     4.00   0.0004   0.0001   0.0003    0.000    0.001    0.000
LATT   1
SYMM  - X, 1/2 + Y, 1/2 - Z
SFAC  C    H    O    CL
UNIT  64   36   16   4
SIZE  0.2  0.3  0.4
TEMP  25
MERG   2
FMAP   2
PLAN   25
L.S.   10
ACTA
HTAB  O14  O12
HTAB  C3   O11_$1
EQIV  $1  X, -1/2 - Y, 1/2 + Z
BOND $H
HTAB
CONF
LIST  4
WGHT    0.085000    0.408200
FVAR       6.53344
CL21  4    0.461363    0.223848    0.416048    11.00000    0.07041    0.10235 =
         0.05028    0.01004   -0.00287    0.00486
O8    3    0.150010    0.273360   -0.207911    11.00000    0.07781    0.07298 =
         0.02912    0.00793    0.01179    0.01454
C1    1    0.168458    0.143149   -0.017494    11.00000    0.03888    0.03816 =
         0.02931   -0.00024    0.00699    0.00587
C6    1    0.119858    0.009374   -0.090398    11.00000    0.04588    0.04522 =
         0.03026   -0.00603    0.00320    0.01067
O12   3    0.228116    0.578343   -0.169903    11.00000    0.08213    0.07190 =
         0.05696    0.02978    0.02514    0.00751
C2    1    0.162886    0.088059    0.075508    11.00000    0.04271    0.04479 =
         0.02901   -0.00298    0.00587   -0.00605
AFIX  43
H2    2    0.189773    0.180448    0.125374    11.00000   -1.20000
AFIX   0
C10   1    0.217368    0.337674   -0.041746    11.00000    0.04519    0.04223 =
         0.03471    0.00569    0.01244    0.00652
O14   3    0.308648    0.658335   -0.004168    11.00000    0.06632    0.04887 =
         0.07196    0.01877    0.01068   -0.01026
AFIX 147
H14   2    0.288103    0.681298   -0.060643    11.00000   -1.50000
AFIX   0
C7    1    0.110698    0.073005   -0.189954    11.00000    0.06463    0.05848 =
         0.03129   -0.00566    0.00344    0.02149
C13A  1    0.278680    0.463548    0.020788    11.00000    0.04441    0.03789 =
         0.05083    0.00740    0.01471    0.00245
C19   1    0.407596    0.141908    0.229011    11.00000    0.04242    0.04266 =
         0.05695    0.00535    0.00748    0.00375
AFIX  43
H19   2    0.436785    0.005326    0.241572    11.00000   -1.20000
AFIX   0
O11   3    0.070460   -0.025465   -0.258014    11.00000    0.10783    0.07856 =
         0.03375   -0.01489   -0.00762    0.01949
C5    1    0.074235   -0.180738   -0.070835    11.00000    0.05312    0.04719 =
         0.04555   -0.01333   -0.00297    0.00036
AFIX  43
H5    2    0.042950   -0.268117   -0.120255    11.00000   -1.20000
AFIX   0
C4    1    0.075673   -0.238235    0.021354    11.00000    0.05344    0.04459 =
         0.05505   -0.00231    0.00517   -0.01124
AFIX  43
H4    2    0.048183   -0.369007    0.034949    11.00000   -1.20000
AFIX   0
C16   1    0.322666    0.551533    0.192616    11.00000    0.05125    0.03719 =
         0.05966   -0.00536    0.00556    0.00438
AFIX  43
H16   2    0.294897    0.689955    0.180189    11.00000   -1.20000
AFIX   0
C15   1    0.321544    0.401160    0.118867    11.00000    0.03840    0.03647 =
         0.04825    0.00138    0.00812   -0.00324
C20   1    0.364918    0.196723    0.138078    11.00000    0.04718    0.03874 =
         0.04933   -0.00334    0.00970    0.00254
AFIX  43
H20   2    0.365063    0.096095    0.088950    11.00000   -1.20000
AFIX   0
C17   1    0.364735    0.496658    0.284159    11.00000    0.05489    0.05445 =
         0.05234   -0.01331    0.00681    0.00224
AFIX  43
H17   2    0.364821    0.596599    0.333579    11.00000   -1.20000
AFIX   0
C3    1    0.118382   -0.099998    0.093984    11.00000    0.04759    0.05016 =
         0.03757    0.00351    0.00739   -0.00636
AFIX  43
H3    2    0.116917   -0.135038    0.156324    11.00000   -1.20000
AFIX   0
C18   1    0.406576    0.292426    0.301564    11.00000    0.03843    0.05764 =
         0.04731    0.00278    0.00537   -0.00393
C9    1    0.199873    0.406461   -0.139737    11.00000    0.05517    0.05829 =
         0.03924    0.01204    0.01709    0.01534
HKLF    4
REM  isochr1 in P 21/c
REM R1 =  0.0532 for   2693 Fo > 4sig(Fo)  and  0.0657 for all   3248 data
REM    191 parameters refined using      0 restraints
END
WGHT      0.0850      0.4082
REM Highest difference peak  0.249,  deepest hole -0.309,  1-sigma level  0.053
Q1    1   0.4514  0.0811  0.3959  11.00000  0.05    0.25
Q2    1   0.4296  0.3274  0.4062  11.00000  0.05    0.24
Q3    1   0.1158  0.0293 -0.1348  11.00000  0.05    0.22
Q4    1   0.4711  0.2174  0.4401  11.00000  0.05    0.19
Q5    1   0.4189  0.2476  0.2634  11.00000  0.05    0.18
Q6    1   0.4324  0.2880  0.3354  11.00000  0.05    0.17
Q7    1   0.0899 -0.2288 -0.0221  11.00000  0.05    0.17
Q8    1   0.1625  0.1191  0.0292  11.00000  0.05    0.17
Q9    1   0.1022 -0.1461  0.0471  11.00000  0.05    0.16
Q10   1   0.4974  0.0475  0.2749  11.00000  0.05    0.16
Q11   1   0.3973  0.3997  0.2846  11.00000  0.05    0.16
Q12   1   0.4965  0.2294  0.3837  11.00000  0.05    0.16
Q13   1   0.4101  0.2141  0.1812  11.00000  0.05    0.15
Q14   1   0.3406  0.4878  0.1559  11.00000  0.05    0.15
Q15   1   0.3654  0.1574  0.1866  11.00000  0.05    0.15
Q16   1   0.3979  0.6059  0.3727  11.00000  0.05    0.15
Q17   1   0.1214 -0.0323 -0.2386  11.00000  0.05    0.15
Q18   1   0.4004  0.6882  0.3175  11.00000  0.05    0.15
Q19   1   0.5289  0.1421  0.3979  11.00000  0.05    0.15
Q20   1   0.1448  0.0701 -0.0583  11.00000  0.05    0.14
Q21   1   0.0811 -0.0463 -0.0826  11.00000  0.05    0.14
Q22   1   0.3621  0.5220  0.2344  11.00000  0.05    0.14
Q23   1   0.4737 -0.0075  0.2132  11.00000  0.05    0.14
Q24   1   0.5305  0.1417  0.4569  11.00000  0.05    0.14
Q25   1   0.2127  0.3603 -0.0805  11.00000  0.05    0.14
;
data_global
_journal_date_recd_electronic     2011-11-10
_journal_date_accepted     2011-11-14
_journal_name_full     'Acta Crystallographica, Section E'
_journal_year     2011
_journal_volume     67
_journal_issue     12
_journal_page_first     o3349
_journal_page_last     o3349
_journal_paper_category     QO
_journal_coeditor_code     TK5016
_publ_contact_author_name     'Abou Akoun'
_publ_contact_author_address
;
 Laboratoire de Cristallographie et Physique Mol\'eculaire
 UFR SSMT , Universit\'e de Cocody 22 BP 582 Abidjan 22
 C\^ote d'Ivoire
;
_publ_contact_author_email     'abou_akoun@yahoo.fr'
_publ_contact_author_fax     ?
_publ_contact_author_phone     '+225 05915874'
_publ_section_title
;
4-[(4-Chlorophenyl)(hydroxy)methylidene]isochromane-1,3-dione
;
loop_
    _publ_author_name
    _publ_author_address
    'Abou, Akoun'
;
Laboratoire de Cristallographie et Physique Mol\'eculaire,
UFR SSMT, Universit\'e de Cocody 22 BP 582 Abidjan 22, C\^ote d'Ivoire
;
    'Djand\'e, Abdoulaye'
;
Laboratoire de Chimie Bio-organique et Phytochimie,
Universit\'e de Ouagadougou 03 BP 7021 Ouagadougou 03, Burkina Faso
;
    'Sessouma, Bintou'
;
Laboratoire de Chimie Bio-organique et Phytochimie,
Universit\'e de Ouagadougou 03 BP 7021 Ouagadougou 03, Burkina Faso
;
    'Saba, Adama'
;
Laboratoire de Chimie Bio-organique et Phytochimie,
Universit\'e de Ouagadougou 03 BP 7021 Ouagadougou 03, Burkina Faso
;
    'Kakou-Yao, Rita'
;
Laboratoire de Cristallographie et Physique Mol\'eculaire,
UFR SSMT, Universit\'e de Cocody 22 BP 582 Abidjan 22, C\^ote d'Ivoire
;
