# Supplementary material for: 4-[(4-Chloro­phen­yl)(hy­droxy)methyl­idene]isochromane-1,3-dione
Source: Acta Crystallogr Sect E Struct Rep Online. 2011 Nov 19;67(Pt 12):o3349. doi: 10.1107/S160053681104829X (PMC3238994; doi:10.1107/S160053681104829X)
Supplement: Supplementary file 2 [file e-67-o3349-Isup2.hkl]

#
# h,k,l, Fc-squared, Fo-squared, sigma(Fo-squared) and status flag
#
data_I

_audit_update_record
;
2011-10-30 # Formatted by publCIF
;
_shelx_title ' isochr1 in P 21/c'
_shelx_refln_list_code          4
_shelx_F_calc_maximum       48.29
_exptl_crystal_F_000       616.00
_reflns_d_resolution_high  0.7324
 
loop_
 _symmetry_equiv_pos_as_xyz
 'x, y, z'
 '-x, y+1/2, -z+1/2'
 '-x, -y, -z'
 'x, -y-1/2, z-1/2'
 
_cell_length_a    15.4973(4)
_cell_length_b     5.9631(1)
_cell_length_c    14.4526(3)
_cell_angle_alpha  90.000
_cell_angle_beta  102.661(1)
_cell_angle_gamma  90.000
 
_shelx_F_squared_multiplier     1.000
 
loop_
 _refln_index_h
 _refln_index_k
 _refln_index_l
 _refln_F_squared_calc
 _refln_F_squared_meas
 _refln_F_squared_sigma
 _refln_observed_status
   1   0   0      112.14        0.05      0.05 o
   2   0   0     2332.28      221.19     37.64 o
   6   0   0       13.46       16.78      0.74 o
   7   0   0      117.74      115.61      3.82 o
   8   0   0     1014.82     1009.19     30.89 o
   9   0   0      171.52      194.47      5.63 o
  10   0   0        0.81        0.26      0.52 o
  11   0   0        0.90        1.06      0.61 o
  12   0   0      105.55       98.81      3.25 o
  13   0   0      465.67      512.87     14.06 o
  14   0   0       36.76       41.50      1.75 o
  15   0   0       56.31       62.55      3.99 o
  16   0   0       34.80       37.83      1.93 o
  17   0   0       59.15       63.34      3.69 o
  18   0   0        2.73        1.08      2.22 o
  19   0   0       38.32       39.80      3.37 o
  20   0   0       36.09       35.05      3.39 o
   6   1   0      209.85      182.22      4.03 o
   7   1   0      796.12      815.07     20.52 o
   8   1   0       43.94       64.22      1.45 o
   9   1   0      951.08      897.87     18.02 o
  10   1   0      120.44      105.42      2.34 o
  11   1   0       55.80       59.35      1.49 o
  12   1   0        0.16       -0.16      0.51 o
  13   1   0       32.21       30.62      1.01 o
  14   1   0        3.12        2.64      0.58 o
  15   1   0        7.97        8.11      0.70 o
  16   1   0        0.01       -0.54      0.54 o
  17   1   0      142.37      154.66      4.66 o
  18   1   0        0.16        0.13      0.79 o
  19   1   0       24.51       26.07      2.02 o
  20   1   0       46.23       44.71      2.64 o
   0   2   0      315.50      259.66     11.64 o
   3   2   0     1183.17     1170.59     41.75 o
   4   2   0      149.99      149.44      3.17 o
   5   2   0      228.87      320.49      6.94 o
   6   2   0       17.39       12.31      0.40 o
   7   2   0       87.76       85.16      1.64 o
   8   2   0      302.30      305.48      5.59 o
   9   2   0      108.85      129.71      2.51 o
  10   2   0      153.51      151.19      2.74 o
  11   2   0       39.68       44.06      1.09 o
  12   2   0        0.08       -0.26      0.45 o
  13   2   0      366.00      383.64      7.24 o
  14   2   0        0.07        0.00      0.56 o
  15   2   0       47.94       56.39      1.41 o
  16   2   0       50.76       51.92      1.45 o
  17   2   0        5.30        3.12      0.83 o
  18   2   0       55.81       56.93      2.80 o
  19   2   0        4.50        3.85      1.34 o
  20   2   0        6.88        4.77      1.68 o
   1   3   0        7.72        4.90      0.53 o
   2   3   0      483.40      505.27      9.98 o
   3   3   0      191.27      186.25      3.36 o
   4   3   0      375.62      370.16      6.84 o
   5   3   0      210.03      209.35      3.65 o
   6   3   0      135.46      123.77      2.31 o
   7   3   0       20.77       19.27      0.53 o
   8   3   0      242.40      239.65      4.08 o
   9   3   0      541.25      528.70      9.02 o
  10   3   0       55.82       49.21      1.08 o
  11   3   0       27.20       31.90      0.89 o
  12   3   0       50.70       56.87      1.30 o
  13   3   0        9.96        9.24      0.63 o
  14   3   0        0.03        2.10      0.56 o
  15   3   0       12.82        9.17      0.71 o
  16   3   0        0.34        0.08      0.68 o
  17   3   0        0.08        2.93      0.97 o
  18   3   0        6.84        7.65      1.35 o
  19   3   0       12.26        9.93      1.53 o
   0   4   0       31.84       26.72      1.75 o
   1   4   0       21.28       25.22      1.16 o
   2   4   0      856.16      899.98     26.08 o
   3   4   0        0.25        0.67      0.23 o
   4   4   0        2.03        2.34      0.25 o
   5   4   0      243.94      261.18      4.50 o
   6   4   0      144.77      128.92      2.22 o
   7   4   0       19.27       23.74      0.59 o
   8   4   0       44.90       47.74      1.03 o
   9   4   0        8.23        6.73      0.45 o
  10   4   0       89.46       89.67      1.79 o
  11   4   0      194.27      188.12      3.55 o
  12   4   0       60.35       57.65      1.54 o
  13   4   0        4.42        2.90      0.50 o
  14   4   0       28.94       28.05      1.04 o
  15   4   0       10.28       11.67      0.81 o
  16   4   0        0.42       -0.31      0.72 o
  17   4   0        0.09        4.57      1.45 o
   1   5   0        0.09        0.18      0.77 o
   2   5   0        4.93        2.50      0.79 o
   3   5   0        0.12        2.25      0.69 o
   4   5   0       13.78       15.55      0.55 o
   5   5   0        0.10       -0.18      0.18 o
   6   5   0      394.92      437.19      7.36 o
   7   5   0        2.37        2.23      0.38 o
   8   5   0        7.49        7.41      0.42 o
   9   5   0       46.72       46.36      1.19 o
  10   5   0       11.86       10.72      0.63 o
  11   5   0       40.46       49.44      1.49 o
  12   5   0       11.10        7.21      0.60 o
  13   5   0       18.57       11.79      0.76 o
  14   5   0        0.45        1.62      0.69 o
  15   5   0        1.25        0.74      0.80 o
  16   5   0        0.25       -1.21      1.21 o
   0   6   0        0.17       -1.21      1.21 o
   1   6   0       10.16        8.26      1.25 o
   2   6   0        0.51       -0.95      0.95 o
   3   6   0       50.89       60.14      2.46 o
   4   6   0        1.70        3.74      1.10 o
   5   6   0       12.20       12.24      1.38 o
   6   6   0       13.17       12.18      0.52 o
   7   6   0        3.11        1.76      0.40 o
   8   6   0        0.58        1.82      0.37 o
   9   6   0       17.27       16.76      0.64 o
  10   6   0        4.99        1.88      0.46 o
  11   6   0        2.51        2.86      0.63 o
  12   6   0        4.17        4.38      1.98 o
   1   7   0        0.56        1.20      1.38 o
   2   7   0        1.68        0.76      1.22 o
   3   7   0        0.02       -0.59      1.03 o
   4   7   0        5.97        8.07      1.59 o
   5   7   0        6.54        6.77      1.34 o
   6   7   0        3.63        0.95      2.03 o
   7   7   0       71.51       73.20      4.68 o
   8   7   0        0.13        6.68      2.30 o
 -20   1   1        0.52        1.19      1.60 o
 -19   1   1        8.45        9.04      1.48 o
 -18   1   1       12.00       16.90      1.97 o
 -17   1   1       20.79       20.67      1.73 o
 -16   1   1        3.14        4.19      0.74 o
 -15   1   1        0.06        0.04      0.48 o
 -14   1   1        3.54        3.92      0.59 o
 -13   1   1       63.45       63.89      1.54 o
 -12   1   1       22.05       25.42      0.97 o
 -11   1   1      135.19      146.13      2.97 o
 -10   1   1       17.21       23.61      0.74 o
  -9   1   1       20.85       25.74      0.76 o
  -8   1   1     1244.71     1290.80     25.97 o
  -7   1   1       14.95       17.94      0.52 o
  -6   1   1      247.66      267.78      5.81 o
   0   1   1       86.18       84.32      2.70 o
   3   1   1        1.03        2.35      0.19 o
   4   1   1       84.11       75.44      1.73 o
   5   1   1      185.18      213.39      5.05 o
   6   1   1      148.43      161.22      3.26 o
   7   1   1       71.83       76.72      1.57 o
   8   1   1      245.21      263.35      5.43 o
   9   1   1      211.67      225.63      4.48 o
  10   1   1      123.80      124.49      2.57 o
  11   1   1       17.09       16.72      0.68 o
  12   1   1       41.71       46.60      1.23 o
  13   1   1       10.90       14.20      0.81 o
  14   1   1       12.45       15.51      0.81 o
  15   1   1      121.54      138.19      2.85 o
  16   1   1       16.39       13.27      0.76 o
  17   1   1      107.25      110.47      3.43 o
  18   1   1        0.27       -0.09      1.69 o
  19   1   1        6.12        7.74      1.58 o
  20   1   1        0.08        0.03      2.12 o
 -20   2   1        0.36       -0.87      1.09 o
 -19   2   1        4.47        5.18      1.40 o
 -18   2   1        6.18        3.42      0.96 o
 -17   2   1        1.01        0.51      0.76 o
 -16   2   1       41.35       45.37      1.39 o
 -15   2   1       12.28       11.97      0.65 o
 -14   2   1       21.67       22.99      0.84 o
 -13   2   1       30.52       32.24      0.89 o
 -12   2   1       23.96       23.31      0.95 o
 -11   2   1      261.70      298.10      5.79 o
 -10   2   1        0.23       -0.35      0.35 o
  -9   2   1      279.49      323.78      6.58 o
  -7   2   1      275.96      327.80      6.93 o
  -6   2   1       68.61       62.50      1.55 o
  -4   2   1       24.08       18.76      0.47 o
  -3   2   1      142.57      121.98      2.59 o
  -2   2   1      613.53      627.54     12.74 o
  -1   2   1      875.73      826.05     28.93 o
   0   2   1      483.02      464.89     10.02 o
   1   2   1        5.37        7.53      0.21 o
   2   2   1        0.14        1.21      0.15 o
   3   2   1       77.99       75.68      1.41 o
   4   2   1       23.99       34.54      0.68 o
   5   2   1      115.97      119.43      2.43 o
   6   2   1      125.25      118.02      2.30 o
   7   2   1        5.47        3.16      0.32 o
   8   2   1       52.58       69.30      1.41 o
   9   2   1      229.97      224.29      3.94 o
  10   2   1       64.38       67.58      1.36 o
  11   2   1        0.60        1.62      0.39 o
  12   2   1        0.04       -0.44      0.44 o
  13   2   1      154.43      161.87      3.12 o
  14   2   1      165.04      170.55      3.34 o
  15   2   1        2.99        5.46      0.69 o
  16   2   1      142.07      145.91      3.46 o
  17   2   1        3.68        2.07      1.10 o
  18   2   1       11.55       15.64      1.65 o
  19   2   1        0.06       -1.29      1.29 o
 -19   3   1        5.52        3.95      1.67 o
 -18   3   1        0.12       -1.15      1.15 o
 -17   3   1        5.78        7.80      1.02 o
 -16   3   1       11.69        9.42      0.73 o
 -15   3   1        0.58        1.82      0.66 o
 -14   3   1       33.95       36.68      1.16 o
 -13   3   1       46.94       54.17      1.33 o
 -12   3   1      211.72      235.37      4.69 o
 -11   3   1      130.86      141.30      2.74 o
 -10   3   1       85.92       85.17      1.66 o
  -9   3   1      256.14      261.34      4.74 o
  -8   3   1       24.19       32.89      0.78 o
  -7   3   1       13.35       15.20      0.47 o
  -6   3   1       38.02       43.15      0.94 o
  -5   3   1        0.03        3.87      0.24 o
  -4   3   1       87.18       99.82      1.94 o
  -3   3   1      696.27      733.96     15.13 o
  -2   3   1       27.28       39.29      1.08 o
   0   3   1       92.80       90.10      1.79 o
   1   3   1      299.42      360.67      7.26 o
   2   3   1       33.16       40.01      0.78 o
   3   3   1      439.49      446.15      7.99 o
   4   3   1      247.57      280.81      5.18 o
   5   3   1      302.53      330.21      5.99 o
   6   3   1       58.86       66.34      1.26 o
   7   3   1        5.17        3.59      0.30 o
   8   3   1       92.76       91.92      1.77 o
   9   3   1      820.24      856.49     14.66 o
  10   3   1        0.30       -0.39      0.39 o
  11   3   1       36.68       33.34      0.92 o
  12   3   1       81.30       85.80      1.79 o
  13   3   1        1.28        2.12      0.57 o
  14   3   1       15.76       17.98      0.91 o
  15   3   1        0.46        0.57      0.63 o
  16   3   1        0.84       -0.59      0.73 o
  17   3   1        0.00        0.01      1.11 o
  18   3   1        1.33        2.13      1.28 o
 -18   4   1        1.04        0.49      1.31 o
 -17   4   1        0.02        0.48      0.99 o
 -16   4   1       10.29        8.45      0.85 o
 -15   4   1        1.93        3.28      0.69 o
 -14   4   1       15.33        9.82      0.66 o
 -13   4   1        0.23        0.80      0.49 o
 -12   4   1      138.65      144.10      2.90 o
 -11   4   1        5.73        3.49      0.49 o
 -10   4   1       11.69       10.44      0.53 o
  -9   4   1      156.67      158.91      2.83 o
  -8   4   1        4.88        5.98      0.49 o
  -7   4   1        1.05        1.64      0.27 o
  -6   4   1        0.02        0.42      0.23 o
  -5   4   1       67.93       57.06      1.16 o
  -4   4   1      264.68      269.78      4.64 o
  -3   4   1        3.43        6.92      0.42 o
  -2   4   1      228.89      255.32      5.17 o
  -1   4   1       14.46       11.60      0.78 o
   0   4   1      290.19      345.33      9.90 o
   1   4   1       17.47       18.66      0.98 o
   2   4   1      381.93      429.40      9.06 o
   3   4   1      454.41      463.66      8.38 o
   4   4   1      105.18       94.25      1.68 o
   5   4   1      256.49      240.53      3.93 o
   6   4   1       48.67       44.43      0.96 o
   7   4   1       14.70       15.03      0.53 o
   8   4   1      464.24      496.00      9.38 o
   9   4   1        6.41        4.38      0.44 o
  10   4   1        5.14        3.48      0.54 o
  11   4   1      106.89      100.29      2.12 o
  12   4   1        0.26        0.75      0.53 o
  13   4   1        3.32        3.55      0.70 o
  14   4   1        1.78        0.99      0.60 o
  15   4   1       21.25       18.03      1.03 o
  16   4   1        6.64       11.48      1.50 o
  17   4   1        9.55        8.09      1.31 o
 -16   5   1       29.74       33.29      1.62 o
 -15   5   1        0.41        0.69      0.74 o
 -14   5   1       11.33       14.55      0.88 o
 -13   5   1        3.09        3.06      0.65 o
 -12   5   1        7.73        5.50      0.57 o
 -11   5   1       21.28       19.19      0.74 o
 -10   5   1        7.20        3.28      0.48 o
  -9   5   1       53.66       57.66      1.22 o
  -8   5   1        8.50        8.45      0.48 o
  -7   5   1        8.80        7.51      0.40 o
  -6   5   1      110.10      125.08      2.39 o
  -5   5   1        1.84        1.46      0.30 o
  -4   5   1        8.48        9.36      0.38 o
  -3   5   1       73.58       78.08      2.53 o
  -2   5   1       42.48       45.39      1.87 o
  -1   5   1       14.34       16.71      1.13 o
   0   5   1        0.01        0.61      0.69 o
   1   5   1       70.39       80.65      2.60 o
   2   5   1       27.23       24.42      1.25 o
   3   5   1      218.17      230.53      7.01 o
   4   5   1       36.54       33.20      1.01 o
   5   5   1       26.69       27.43      0.63 o
   6   5   1        6.99        6.31      0.35 o
   7   5   1      446.74      435.77      7.75 o
   8   5   1        1.49        0.64      0.34 o
   9   5   1        8.43        7.24      0.48 o
  10   5   1        3.62        3.95      0.47 o
  11   5   1        1.17        2.63      0.61 o
  12   5   1        5.82        7.90      0.70 o
  13   5   1        1.24        2.12      0.55 o
  14   5   1        1.63        1.70      0.73 o
  15   5   1       15.34       10.63      1.23 o
  16   5   1       10.78       12.39      1.31 o
 -12   6   1        2.75        4.42      0.98 o
 -11   6   1        3.61        2.05      0.64 o
 -10   6   1      151.54      159.26      4.20 o
  -9   6   1        3.03        4.18      0.43 o
  -8   6   1        2.58        2.92      0.26 o
  -7   6   1        2.50        2.00      0.39 o
  -6   6   1       14.15       14.99      0.57 o
  -5   6   1        0.51        1.11      1.11 o
  -4   6   1        3.28        1.15      0.74 o
  -3   6   1        6.09        4.78      1.14 o
  -2   6   1        1.79        0.24      1.39 o
  -1   6   1        8.74        9.89      1.32 o
   0   6   1       25.91       30.89      1.77 o
   1   6   1        1.49        1.51      0.77 o
   2   6   1       17.67       17.93      1.36 o
   3   6   1       11.38       11.47      1.15 o
   4   6   1        0.67        3.57      1.26 o
   5   6   1      170.82      177.62      6.16 o
   6   6   1      126.29      130.48      3.12 o
   7   6   1       46.34       56.67      1.14 o
   8   6   1       37.54       28.56      0.82 o
   9   6   1       10.67        6.77      0.50 o
  10   6   1        3.00        4.47      0.67 o
  11   6   1       15.99       13.80      1.15 o
  12   6   1        0.21       -0.69      2.05 o
  -8   7   1        8.18        9.26      2.88 o
  -7   7   1        2.01        3.09      1.88 o
  -6   7   1        0.15       -0.73      1.61 o
  -5   7   1        3.75        2.96      1.15 o
  -4   7   1        2.05        1.96      1.17 o
  -3   7   1        7.29        7.82      1.31 o
  -2   7   1       13.05       11.69      1.41 o
  -1   7   1        4.38        7.54      1.42 o
   0   7   1        0.15        2.79      1.38 o
   1   7   1        0.76        0.21      1.18 o
   2   7   1       18.26       17.95      1.40 o
   3   7   1       22.13       21.61      1.74 o
   4   7   1        1.57        2.55      1.00 o
   5   7   1        1.85        2.15      1.69 o
   6   7   1       12.48       19.53      1.82 o
   7   7   1       10.55       11.44      2.38 o
   8   7   1        5.36        8.89      3.46 o
 -20   0   2       41.29       38.37      3.17 o
 -19   0   2       16.62        9.58      1.85 o
 -18   0   2        1.27        1.85      1.83 o
 -17   0   2       22.89       18.40      1.30 o
 -16   0   2       17.89       24.76      1.47 o
 -15   0   2       21.86       17.68      1.75 o
 -14   0   2        0.02        1.13      0.76 o
 -13   0   2      374.12      428.69     13.16 o
 -12   0   2       27.50       31.83      1.23 o
 -11   0   2       33.64       45.46      1.69 o
 -10   0   2        4.39        3.65      0.59 o
  -9   0   2      254.48      235.11      6.81 o
  -8   0   2       12.66        9.01      0.82 o
  -7   0   2      143.20      189.36      5.90 o
  -6   0   2      888.14      850.48     40.71 o
  -1   0   2      231.94      101.44      6.97 o
   0   0   2      308.88      118.68      5.74 o
   2   0   2      569.06      512.39     18.26 o
   3   0   2       35.30       36.29      1.07 o
   4   0   2      430.96      493.38     15.76 o
   5   0   2      369.19      407.08     12.66 o
   6   0   2      160.41      198.99      5.93 o
   7   0   2      198.63      152.16      4.99 o
   9   0   2      183.10      172.48      4.93 o
  10   0   2       69.93       66.82      2.30 o
  11   0   2     1133.67     1233.10     33.30 o
  12   0   2      201.35      197.71      5.29 o
  13   0   2       16.96       14.80      1.05 o
  14   0   2        6.97        7.04      1.03 o
  15   0   2        1.26       -0.29      0.92 o
  16   0   2        7.03        4.65      1.19 o
  17   0   2       12.92       19.50      2.08 o
  18   0   2      151.05      162.69      9.00 o
  19   0   2       32.44       28.26      3.13 o
 -20   1   2        4.43        5.73      1.60 o
 -19   1   2       12.79       11.72      1.35 o
 -18   1   2        5.90        8.97      1.73 o
 -17   1   2       21.79       24.25      1.22 o
 -16   1   2       52.24       56.39      1.85 o
 -15   1   2       42.08       42.65      1.33 o
 -14   1   2       10.36        9.77      0.68 o
 -13   1   2        0.04        0.60      0.48 o
 -12   1   2       33.66       41.08      1.21 o
 -11   1   2       58.31       52.81      1.34 o
 -10   1   2       74.67       73.58      1.64 o
  -9   1   2     1742.69     1818.30     73.54 o
  -8   1   2     1025.94      983.24     20.87 o
  -6   1   2       14.11       16.57      0.53 o
  -5   1   2       80.32      100.24      2.70 o
  -4   1   2     1273.37     1179.93     39.14 o
   1   1   2        0.65        0.54      0.10 o
   3   1   2      526.14      459.94      8.11 o
   5   1   2      931.56      830.11     16.26 o
   6   1   2        0.07        0.44      0.23 o
   7   1   2       19.82       22.90      0.62 o
   8   1   2      359.22      343.38      6.26 o
   9   1   2       62.83       55.55      1.19 o
  10   1   2       18.91       23.27      0.65 o
  11   1   2        2.53        2.52      0.38 o
  12   1   2      500.71      533.00      9.34 o
  13   1   2       27.80       27.46      0.93 o
  14   1   2      196.51      209.71      3.91 o
  15   1   2      188.95      208.53      4.09 o
  16   1   2       17.34       15.95      0.97 o
  17   1   2      111.87      117.68      4.35 o
  18   1   2        6.13        4.41      1.34 o
  19   1   2       21.05       16.54      1.82 o
 -20   2   2        7.81        6.17      1.64 o
 -19   2   2        3.46        4.11      1.35 o
 -18   2   2       16.84       18.83      1.12 o
 -17   2   2       21.73       20.33      1.20 o
 -16   2   2        5.72        5.72      0.68 o
 -15   2   2        0.22       -0.23      0.52 o
 -14   2   2        3.93        5.21      0.55 o
 -13   2   2       27.37       25.59      0.82 o
 -12   2   2       89.42       91.48      2.48 o
 -11   2   2      237.72      257.33      5.12 o
 -10   2   2       24.01       25.13      0.78 o
  -9   2   2      230.78      292.40      5.72 o
  -4   2   2      939.79      888.68     19.61 o
  -3   2   2        2.64        0.68      0.20 o
  -2   2   2     1692.84     1643.93     80.76 o
  -1   2   2        9.15        8.16      0.37 o
   1   2   2      101.14      117.38      2.26 o
   2   2   2      158.64      154.12      2.68 o
   3   2   2     1177.23     1092.26     27.37 o
   4   2   2       28.06       27.36      0.59 o
   5   2   2        7.45        6.35      0.29 o
   6   2   2     1860.69     1734.97     75.64 o
   7   2   2       66.61       84.29      1.62 o
   8   2   2      450.63      416.09      7.35 o
   9   2   2      238.84      238.73      4.30 o
  10   2   2      138.68      145.24      2.66 o
  11   2   2       27.40       30.18      0.85 o
  12   2   2      198.69      209.98      3.60 o
  13   2   2      439.88      453.32      8.45 o
  14   2   2        0.16       -0.50      0.50 o
  15   2   2        0.04        1.40      0.50 o
  16   2   2      108.48      105.52      2.96 o
  17   2   2       41.94       39.90      2.22 o
  18   2   2        0.40        2.73      1.41 o
  19   2   2        0.67        0.54      1.48 o
 -19   3   2        5.23        5.49      1.01 o
 -18   3   2        1.78        1.54      0.96 o
 -17   3   2        0.05       -0.85      0.85 o
 -16   3   2       73.68       69.12      1.90 o
 -15   3   2       32.27       26.86      0.94 o
 -14   3   2       69.30       70.52      1.69 o
 -13   3   2      244.38      260.31      4.69 o
 -12   3   2      222.60      215.71      4.17 o
 -11   3   2      200.32      205.94      3.85 o
 -10   3   2       34.91       30.90      0.79 o
  -9   3   2        3.54        1.99      0.38 o
  -8   3   2      588.92      637.46     11.51 o
  -7   3   2       44.77       48.30      1.03 o
  -6   3   2       56.73       48.78      0.97 o
  -5   3   2       81.06       77.17      1.59 o
  -4   3   2       87.02      125.96      2.45 o
  -3   3   2       27.58       23.58      0.52 o
  -2   3   2      249.42      317.20      7.03 o
   0   3   2      592.57      610.37     12.39 o
   1   3   2        4.08        5.28      0.26 o
   2   3   2      538.63      497.45      9.01 o
   3   3   2      253.53      211.16      3.71 o
   4   3   2      875.55      802.38     13.56 o
   5   3   2       19.43       20.48      0.49 o
   6   3   2      233.25      237.06      4.07 o
   7   3   2       80.99       74.83      1.46 o
   8   3   2       10.29       12.39      0.54 o
   9   3   2       72.98       80.28      1.60 o
  10   3   2      304.01      287.78      5.22 o
  11   3   2      238.04      275.50      5.09 o
  12   3   2        2.44        2.95      0.62 o
  13   3   2      212.41      213.27      4.07 o
  14   3   2        0.11       -0.56      0.56 o
  15   3   2       61.48       59.39      1.64 o
  16   3   2       27.94       28.33      1.94 o
  17   3   2        0.08        1.47      1.15 o
  18   3   2        0.53        1.07      1.40 o
 -18   4   2        3.69        2.81      1.25 o
 -17   4   2        9.95        5.13      1.04 o
 -16   4   2        0.88        0.52      0.74 o
 -15   4   2      116.06      111.44      3.05 o
 -14   4   2        2.82        2.06      0.58 o
 -13   4   2       62.84       66.02      1.64 o
 -12   4   2        1.92        1.94      0.51 o
 -11   4   2        1.07        1.84      0.50 o
 -10   4   2        0.00        0.17      0.40 o
  -9   4   2       48.23       52.18      1.18 o
  -8   4   2       17.31       21.74      0.62 o
  -7   4   2        3.73        5.85      0.35 o
  -6   4   2        7.21        6.51      0.32 o
  -5   4   2       12.73       11.78      0.38 o
  -4   4   2      268.60      267.70      4.68 o
  -3   4   2      496.39      517.69      9.90 o
  -2   4   2      268.31      275.70      5.59 o
  -1   4   2      251.64      237.81      4.92 o
   0   4   2      203.81      247.21      6.17 o
   1   4   2        4.11        6.07      0.28 o
   2   4   2      134.28      153.71      2.74 o
   3   4   2      338.29      328.88      5.63 o
   4   4   2       49.72       54.07      1.03 o
   5   4   2       89.66       81.05      1.51 o
   6   4   2     1179.14     1112.46     41.63 o
   7   4   2       24.41       17.43      0.54 o
   8   4   2        3.12        3.22      0.38 o
   9   4   2      135.51      133.16      2.64 o
  10   4   2       62.30       56.36      1.27 o
  11   4   2       37.74       43.52      1.26 o
  12   4   2       30.64       32.62      0.99 o
  13   4   2        1.56        1.16      0.52 o
  14   4   2        7.84        9.56      0.73 o
  15   4   2       11.29       11.34      0.98 o
  16   4   2        1.36        3.24      1.22 o
  17   4   2        0.25        1.31      1.35 o
 -16   5   2        4.43        1.17      1.06 o
 -15   5   2        2.12        0.42      0.64 o
 -14   5   2       24.95       23.63      0.91 o
 -13   5   2        1.47        1.50      0.56 o
 -12   5   2        8.42        7.69      0.66 o
 -11   5   2        9.34       10.18      0.56 o
 -10   5   2        3.29        3.16      0.40 o
  -9   5   2        0.16       -0.09      0.33 o
  -8   5   2        3.64        5.22      0.40 o
  -7   5   2       18.12       17.02      0.49 o
  -6   5   2       57.95       59.21      1.15 o
  -5   5   2        3.92        5.09      0.41 o
  -4   5   2       22.83       23.06      0.68 o
  -3   5   2        1.09        2.31      0.14 o
  -2   5   2      101.85       94.63      2.86 o
  -1   5   2       10.18       10.56      0.96 o
   0   5   2      104.35      110.18      3.86 o
   1   5   2      102.88      115.24      3.66 o
   2   5   2      713.69      755.43     20.07 o
   3   5   2        9.74       11.30      1.57 o
   4   5   2      239.48      242.56      3.99 o
   5   5   2      199.34      194.67      3.39 o
   6   5   2       35.78       39.15      0.88 o
   7   5   2       20.62       26.57      0.72 o
   8   5   2       23.29       15.82      0.56 o
   9   5   2       39.83       31.44      0.93 o
  10   5   2        3.13        2.01      0.46 o
  11   5   2        7.32       10.58      0.72 o
  12   5   2        5.74        6.57      0.64 o
  13   5   2        0.40       -0.02      0.58 o
  14   5   2        4.38        4.51      0.97 o
  15   5   2       22.56       17.60      1.61 o
 -12   6   2        0.85        0.23      0.93 o
 -11   6   2        3.41        4.49      0.62 o
 -10   6   2        0.97        0.49      0.48 o
  -9   6   2       40.03       42.48      1.30 o
  -8   6   2        3.95        4.02      0.30 o
  -7   6   2        1.54        2.35      0.40 o
  -6   6   2       40.66       37.59      1.18 o
  -5   6   2       11.32       11.23      1.67 o
  -4   6   2        6.37        8.28      0.96 o
  -3   6   2       31.58       29.31      1.60 o
  -2   6   2      177.89      195.88      6.10 o
  -1   6   2        0.38        1.97      1.08 o
   0   6   2       17.66       12.67      1.33 o
   1   6   2       63.32       63.12      2.49 o
   2   6   2       31.64       32.98      1.70 o
   3   6   2        2.70        5.54      1.32 o
   4   6   2       98.21       99.81      3.60 o
   5   6   2       55.94       50.71      2.15 o
   6   6   2        0.06        0.23      0.35 o
   7   6   2        8.39       10.37      0.47 o
   8   6   2        1.13        1.42      0.49 o
   9   6   2        1.48        1.25      0.51 o
  10   6   2       16.79       20.51      1.00 o
  11   6   2       33.60       35.16      1.84 o
  -8   7   2        8.14        9.36      2.53 o
  -7   7   2        0.19        3.13      2.18 o
  -6   7   2        8.71       12.40      3.23 o
  -5   7   2        1.91        1.32      1.63 o
  -4   7   2        6.29        4.01      1.19 o
  -3   7   2        1.04        1.09      1.30 o
  -2   7   2        0.85        4.61      6.73 o
  -1   7   2        2.91        7.25      1.47 o
   0   7   2        0.05       -0.37      1.34 o
   1   7   2       35.00       27.02      1.87 o
   2   7   2       33.48       36.66      2.15 o
   3   7   2       11.88        7.87      1.54 o
   4   7   2        0.44        0.30      1.39 o
   5   7   2        1.55        1.73      1.30 o
   6   7   2       13.80        9.86      1.30 o
   7   7   2        8.54       17.30      2.48 o
 -20   1   3        2.31        2.53      1.52 o
 -19   1   3        0.49        2.73      1.31 o
 -18   1   3        1.54        0.49      1.69 o
 -17   1   3       23.10       19.81      1.04 o
 -16   1   3        0.04        1.95      0.71 o
 -15   1   3        3.70        3.14      0.62 o
 -14   1   3        0.16        1.27      0.61 o
 -13   1   3       17.59       17.54      0.75 o
 -12   1   3      238.34      267.80      5.94 o
 -11   1   3      108.83      119.31      2.43 o
 -10   1   3      361.91      400.51      7.51 o
  -9   1   3      202.32      201.01      4.04 o
  -8   1   3     1659.70     1725.44     37.92 o
  -7   1   3       98.98       97.62      2.22 o
  -6   1   3     1451.33     1465.97     33.72 o
  -5   1   3      355.62      347.83      9.07 o
  -4   1   3      738.28      720.69     17.68 o
  -3   1   3       75.02       91.17      2.64 o
  -2   1   3       10.35       13.70      0.46 o
   0   1   3       18.43       11.33      0.43 o
   1   1   3      236.49      226.26      4.43 o
   2   1   3     1404.13     1305.31     58.41 o
   4   1   3      465.22      479.73      9.10 o
   5   1   3      511.43      492.39      9.98 o
   6   1   3        3.13        4.04      0.30 o
   7   1   3      484.73      494.42      9.16 o
   8   1   3       23.99       27.34      0.69 o
   9   1   3        0.14        0.13      0.29 o
  10   1   3        8.33        7.30      0.46 o
  11   1   3       55.07       60.70      1.44 o
  12   1   3       88.52       94.39      1.91 o
  13   1   3      145.90      161.44      3.05 o
  14   1   3       88.16       97.10      2.03 o
  15   1   3        2.96        3.47      0.48 o
  16   1   3       14.11       16.56      0.90 o
  17   1   3        8.75       10.29      1.63 o
  18   1   3        4.43        5.17      1.43 o
  19   1   3        1.09        2.38      1.54 o
 -20   2   3        2.96        1.90      1.44 o
 -19   2   3        0.76        2.73      1.03 o
 -18   2   3        4.49        4.17      0.94 o
 -17   2   3       14.78       12.90      1.12 o
 -16   2   3       24.33       28.09      1.26 o
 -15   2   3       17.39       20.87      1.10 o
 -14   2   3        4.12        3.47      0.63 o
 -13   2   3        1.66        1.25      0.54 o
 -12   2   3       35.99       38.87      1.45 o
 -11   2   3      303.09      315.50      6.64 o
 -10   2   3        0.01       -0.21      0.41 o
  -9   2   3       80.78       94.07      2.14 o
  -8   2   3      257.89      296.56      6.01 o
  -6   2   3      310.74      326.91      7.36 o
  -4   2   3      140.90      159.32      3.55 o
  -3   2   3      445.76      477.97     10.88 o
  -2   2   3       23.23       24.35      0.61 o
  -1   2   3        8.91        8.94      0.27 o
   0   2   3       19.64       16.59      0.47 o
   1   2   3        4.87        3.44      0.19 o
   2   2   3      246.72      250.67      4.62 o
   3   2   3      893.84      831.83     15.12 o
   4   2   3      294.90      296.28      5.32 o
   5   2   3       81.47       69.93      1.28 o
   6   2   3      291.11      296.05      5.49 o
   7   2   3      272.97      279.23      5.06 o
   8   2   3       62.29       63.16      1.25 o
   9   2   3       53.52       60.09      1.25 o
  10   2   3      154.31      165.09      2.83 o
  11   2   3      117.83      132.60      2.38 o
  12   2   3       20.04       19.86      0.73 o
  13   2   3      128.65      134.52      2.76 o
  14   2   3       75.97       79.77      1.89 o
  15   2   3       53.79       50.55      1.32 o
  16   2   3       11.51       15.84      1.51 o
  17   2   3        0.81        1.20      1.20 o
  18   2   3        7.32        9.14      1.64 o
  19   2   3        0.02        1.48      1.40 o
 -19   3   3        0.18       -0.84      1.48 o
 -18   3   3       24.73       23.55      1.43 o
 -17   3   3        6.78        7.39      1.01 o
 -16   3   3        1.56       -0.15      0.68 o
 -15   3   3       17.29       15.91      0.83 o
 -14   3   3        6.87        6.70      0.69 o
 -13   3   3      111.12      113.67      2.31 o
 -12   3   3       73.66       69.57      1.50 o
 -11   3   3      925.87      972.75     19.96 o
 -10   3   3        1.82        1.08      0.36 o
  -9   3   3        0.21        0.49      0.33 o
  -8   3   3       19.91       22.23      0.64 o
  -7   3   3       18.09       16.44      0.51 o
  -6   3   3      213.77      212.94      4.11 o
  -5   3   3       10.77        8.50      0.42 o
  -4   3   3      565.44      598.33     12.10 o
  -3   3   3     1221.64     1390.35     44.08 o
  -2   3   3        5.76       11.11      0.37 o
  -1   3   3      448.13      491.29      9.64 o
   0   3   3       88.86       87.45      1.66 o
   1   3   3      197.05      224.47      3.91 o
   2   3   3       63.74       54.22      1.03 o
   3   3   3       40.48       39.05      0.73 o
   4   3   3      460.32      462.43      7.92 o
   5   3   3       45.01       68.18      1.23 o
   6   3   3      453.26      464.32      7.54 o
   7   3   3       22.55       24.08      0.62 o
   8   3   3       86.04       85.17      1.58 o
   9   3   3      545.45      565.44      9.56 o
  10   3   3      298.22      278.01      5.07 o
  11   3   3        0.00       -0.44      0.44 o
  12   3   3        0.75        1.75      0.52 o
  13   3   3       14.18       13.45      0.65 o
  14   3   3        4.61        2.65      0.57 o
  15   3   3        4.03        2.45      0.60 o
  16   3   3        0.09        0.65      1.07 o
  17   3   3        9.93        8.09      1.36 o
  18   3   3        1.64        0.99      1.45 o
 -18   4   3        0.32        0.34      1.12 o
 -17   4   3        3.69        2.21      0.97 o
 -16   4   3       16.74       11.49      0.94 o
 -15   4   3       67.04       64.34      1.78 o
 -14   4   3        9.99       10.87      0.71 o
 -13   4   3        0.47        1.28      0.54 o
 -12   4   3       40.54       39.99      1.11 o
 -11   4   3        0.05        0.39      0.45 o
 -10   4   3       10.93       12.38      0.60 o
  -9   4   3       53.86       49.33      1.31 o
  -8   4   3       51.87       50.51      1.13 o
  -7   4   3      161.81      171.48      3.04 o
  -6   4   3      132.68      139.13      2.71 o
  -5   4   3      132.69      148.89      2.82 o
  -4   4   3       44.90       33.53      0.75 o
  -3   4   3      488.70      489.00      9.36 o
  -2   4   3       20.87       14.01      0.49 o
  -1   4   3      380.19      359.52      7.48 o
   0   4   3      475.78      473.91     10.53 o
   1   4   3       23.95       26.54      0.52 o
   2   4   3      230.82      238.25      4.13 o
   3   4   3       10.66       11.83      0.37 o
   4   4   3      116.32      122.50      2.12 o
   5   4   3      174.14      189.88      3.32 o
   6   4   3      578.00      538.34      8.78 o
   7   4   3        9.21       10.44      0.47 o
   8   4   3        2.42        1.65      0.43 o
   9   4   3       68.20       69.83      1.49 o
  10   4   3        0.28        0.42      0.41 o
  11   4   3        0.13       -0.49      0.53 o
  12   4   3       22.33       25.85      0.91 o
  13   4   3       37.84       41.26      1.30 o
  14   4   3        6.17        6.31      0.80 o
  15   4   3        6.06        5.01      0.82 o
  16   4   3        0.02       -0.05      1.18 o
  17   4   3        5.56        0.85      1.93 o
 -16   5   3       11.20        7.99      1.34 o
 -15   5   3        4.87        5.38      0.78 o
 -14   5   3        0.91        0.58      0.57 o
 -13   5   3        0.45       -0.16      0.51 o
 -12   5   3        1.38        2.14      0.60 o
 -11   5   3        1.20        0.70      0.44 o
 -10   5   3       31.03       27.87      0.82 o
  -9   5   3        0.55        0.37      0.35 o
  -8   5   3       28.34       29.02      0.81 o
  -7   5   3      106.06       98.36      1.88 o
  -6   5   3       16.65       12.21      0.43 o
  -5   5   3        0.91        1.92      0.45 o
  -4   5   3        0.39       -0.24      0.24 o
  -3   5   3       22.22       20.29      0.60 o
  -2   5   3      129.24      144.15      2.91 o
  -1   5   3       61.21       57.86      2.09 o
   0   5   3      187.26      192.94      5.12 o
   1   5   3      140.63      155.37      4.88 o
   2   5   3     1247.85     1308.21     33.92 o
   3   5   3       60.11       58.29      1.06 o
   4   5   3        1.07        1.61      0.27 o
   5   5   3      210.01      211.71      3.78 o
   6   5   3       96.96       93.59      1.72 o
   7   5   3        4.93        5.41      0.36 o
   8   5   3       31.59       35.10      0.95 o
   9   5   3        0.68        1.51      0.41 o
  10   5   3        0.14        1.52      0.48 o
  11   5   3        0.06        0.26      0.52 o
  12   5   3       14.39       16.71      0.77 o
  13   5   3        0.08        1.18      0.69 o
  14   5   3        6.00        5.10      0.87 o
  15   5   3        0.37        2.35      0.93 o
 -12   6   3        1.70        1.00      0.75 o
 -11   6   3        0.03        0.18      0.69 o
 -10   6   3        0.39        0.97      0.41 o
  -9   6   3        0.73        0.86      0.35 o
  -8   6   3        0.05        0.48      0.24 o
  -7   6   3        5.13        3.80      0.45 o
  -6   6   3        5.59        8.53      0.49 o
  -5   6   3        0.95        2.36      0.25 o
  -4   6   3       13.46       20.07      1.81 o
  -3   6   3        0.66        3.41      1.31 o
  -2   6   3        0.05        0.26      1.14 o
  -1   6   3       27.64       23.68      1.64 o
   0   6   3       39.26       40.17      2.01 o
   1   6   3      372.24      381.59     12.85 o
   2   6   3       51.84       60.64      2.67 o
   3   6   3        2.97        3.99      0.97 o
   4   6   3       71.06       56.78      2.54 o
   5   6   3       29.19       23.87      0.74 o
   6   6   3        3.96        2.25      0.33 o
   7   6   3       11.39       11.86      0.55 o
   8   6   3        0.01        0.49      0.45 o
   9   6   3       24.46       23.27      0.87 o
  10   6   3       15.81       15.75      1.02 o
  11   6   3        1.81        2.24      0.97 o
  -8   7   3        1.78       -0.67      2.44 o
  -7   7   3       11.38        7.71      1.80 o
  -6   7   3        4.28        3.12      2.53 o
  -5   7   3        4.33        6.63      3.09 o
  -4   7   3        0.27        2.42      1.79 o
  -3   7   3       78.84       85.38      6.49 o
  -2   7   3        5.04        8.30      1.61 o
  -1   7   3        6.65        3.34      1.81 o
   0   7   3       14.12       15.83      1.55 o
   1   7   3       19.37       14.77      1.35 o
   2   7   3       16.06       16.90      1.73 o
   3   7   3        5.55        3.72      1.42 o
   4   7   3       42.02       45.55      2.45 o
   5   7   3        0.98        2.56      1.39 o
   6   7   3        6.31       10.85      2.26 o
   7   7   3        2.35        1.21      1.88 o
 -20   0   4        1.09        4.53      1.85 o
 -19   0   4        3.72        0.84      1.73 o
 -18   0   4        1.20       -0.03      1.64 o
 -17   0   4        0.65       -1.14      1.14 o
 -16   0   4      237.58      270.73      8.20 o
 -15   0   4        6.19        8.74      2.12 o
 -14   0   4      133.75      138.13      4.24 o
 -13   0   4       53.57       62.44      2.28 o
 -12   0   4      639.57      655.69     17.24 o
 -11   0   4      179.97      162.63      4.66 o
 -10   0   4      238.39      230.17      6.61 o
  -9   0   4     1482.73     1595.15     63.87 o
  -8   0   4      134.26      140.04      4.53 o
  -7   0   4      738.75      689.83     20.54 o
  -6   0   4        5.71        1.28      0.46 o
  -4   0   4      357.53      382.84     12.68 o
  -3   0   4      577.60      501.64     17.43 o
   0   0   4      498.43      464.74     15.80 o
   1   0   4       10.10        3.45      0.39 o
   4   0   4       16.53       11.48      0.71 o
   5   0   4     1649.29     1685.37     48.25 o
   6   0   4     1901.03     1869.28     70.11 o
  10   0   4        0.53        0.22      0.28 o
  11   0   4        1.32        1.52      0.32 o
  12   0   4      133.19      132.41      3.38 o
  13   0   4       13.01       12.52      0.62 o
  14   0   4      127.77      139.00      3.37 o
  15   0   4       76.58       75.02      2.15 o
  16   0   4        2.78        4.57      1.61 o
  17   0   4        0.78       -0.24      1.62 o
  18   0   4       12.46        9.03      2.08 o
 -20   1   4        5.55        8.61      1.49 o
 -19   1   4        8.93        7.82      1.34 o
 -18   1   4        7.21        7.45      1.58 o
 -17   1   4       13.20        8.39      0.88 o
 -16   1   4       50.39       54.25      1.67 o
 -15   1   4       55.59       56.90      1.72 o
 -14   1   4      102.70      112.88      2.58 o
 -13   1   4      132.24      144.00      3.44 o
 -12   1   4      312.11      344.69      7.75 o
 -11   1   4       50.88       52.56      1.36 o
 -10   1   4       10.24        9.09      0.56 o
  -9   1   4      788.24      828.64     16.77 o
  -8   1   4      995.19     1067.71     21.00 o
  -6   1   4        0.23       -0.09      0.30 o
  -5   1   4       25.50       19.67      0.61 o
  -4   1   4      162.80      145.58      4.06 o
  -3   1   4     1072.55     1030.91     26.68 o
   0   1   4      122.86      133.71      2.78 o
   1   1   4     1073.10      995.39     33.30 o
   2   1   4      143.09      163.91      3.40 o
   3   1   4      151.49      123.74      2.67 o
   5   1   4      237.88      247.62      4.72 o
   6   1   4      302.30      306.43      5.55 o
   7   1   4      158.22      156.75      2.79 o
   8   1   4      689.54      733.07     13.20 o
   9   1   4      420.48      431.16      8.09 o
  10   1   4      388.63      373.77      6.53 o
  11   1   4      279.43      273.92      4.87 o
  12   1   4      312.98      329.80      5.97 o
  13   1   4        3.47        2.73      0.41 o
  14   1   4        0.44        1.07      0.37 o
  15   1   4       11.22        8.54      0.65 o
  16   1   4        5.49        3.74      1.33 o
  17   1   4       58.88       64.16      3.18 o
  18   1   4        1.05       -0.43      1.38 o
 -20   2   4        3.12        1.44      1.52 o
 -19   2   4        0.67        1.10      0.98 o
 -18   2   4        0.08        1.52      1.13 o
 -17   2   4       12.06        7.93      1.24 o
 -16   2   4       17.75       18.02      1.09 o
 -15   2   4        0.00       -0.59      0.65 o
 -14   2   4       83.80       92.67      2.26 o
 -13   2   4       52.16       53.54      1.38 o
 -12   2   4        1.75       -0.40      0.65 o
 -11   2   4      891.69      912.26     17.38 o
 -10   2   4     1007.21     1059.17     19.71 o
  -9   2   4       56.20       49.65      1.09 o
  -8   2   4      693.06      693.88     14.76 o
  -7   2   4        6.05       12.11      0.52 o
  -6   2   4       41.68       30.83      0.84 o
  -5   2   4      871.84      883.44     22.44 o
  -4   2   4       25.98       24.04      0.64 o
  -3   2   4      222.38      203.16      4.93 o
  -2   2   4       93.50      103.33      2.49 o
  -1   2   4      123.44      133.92      2.91 o
   0   2   4       43.63       38.65      0.82 o
   1   2   4     1957.18     1868.49     90.68 o
   2   2   4     1776.81     1612.00     75.53 o
   3   2   4      373.71      440.74      8.28 o
   4   2   4      998.93      976.30     17.32 o
   5   2   4     1101.37     1109.13     19.22 o
   6   2   4        5.03        3.91      0.30 o
   7   2   4      522.51      500.98      8.80 o
   8   2   4      674.12      686.09     12.34 o
   9   2   4      336.88      359.28      6.97 o
  10   2   4       14.97       14.78      0.55 o
  11   2   4       85.89       82.33      1.67 o
  12   2   4      179.68      185.43      4.00 o
  13   2   4       49.01       49.06      1.56 o
  14   2   4       26.04       24.30      0.89 o
  15   2   4        0.04       -0.65      0.69 o
  16   2   4        0.18       -0.70      1.15 o
  17   2   4       14.29       16.64      1.87 o
  18   2   4        2.87       -0.98      1.41 o
 -19   3   4        2.46        0.86      1.33 o
 -18   3   4       16.51       15.52      1.22 o
 -17   3   4        0.01        0.75      0.86 o
 -16   3   4       15.29       15.17      0.98 o
 -15   3   4        3.55        3.17      0.57 o
 -14   3   4       83.09       95.95      2.11 o
 -13   3   4       34.69       31.42      0.94 o
 -12   3   4       66.95       64.42      1.45 o
 -11   3   4      162.24      167.53      3.05 o
 -10   3   4       59.51       68.15      1.48 o
  -9   3   4       26.43       32.54      0.83 o
  -8   3   4       69.28       72.98      1.49 o
  -7   3   4      155.31      163.58      3.04 o
  -6   3   4      529.03      539.87     10.43 o
  -5   3   4     1426.51     1445.21     62.71 o
  -4   3   4      136.80      139.39      3.27 o
  -3   3   4       66.02       53.34      1.22 o
  -2   3   4      310.21      269.09      5.32 o
  -1   3   4      290.85      295.26      5.66 o
   0   3   4      235.27      249.90      4.72 o
   1   3   4      231.64      235.67      4.30 o
   2   3   4       91.42       89.29      1.52 o
   3   3   4       96.09      112.34      1.84 o
   4   3   4        1.52        0.72      0.25 o
   5   3   4       11.53       14.32      0.42 o
   6   3   4       24.75       30.64      0.66 o
   7   3   4      192.10      218.52      3.54 o
   8   3   4      330.91      333.26      6.08 o
   9   3   4      173.16      188.42      3.57 o
  10   3   4      184.59      190.09      3.95 o
  11   3   4      252.33      253.38      4.95 o
  12   3   4        0.03        0.41      0.44 o
  13   3   4        4.17        6.54      0.66 o
  14   3   4       16.45       18.01      0.88 o
  15   3   4       10.70       11.68      0.93 o
  16   3   4        9.83       15.26      1.46 o
  17   3   4       11.97       10.18      1.59 o
 -18   4   4        3.63        1.75      1.09 o
 -17   4   4       18.07       15.48      1.24 o
 -16   4   4        5.30        4.73      0.85 o
 -15   4   4      117.49      102.30      2.39 o
 -14   4   4       54.75       49.81      1.38 o
 -13   4   4        1.72        3.61      0.64 o
 -12   4   4        0.27        1.13      0.55 o
 -11   4   4        9.51        9.26      0.58 o
 -10   4   4       22.88       15.11      0.82 o
  -9   4   4       71.57       63.36      1.41 o
  -8   4   4       89.23       94.05      1.88 o
  -7   4   4      258.22      292.15      5.48 o
  -6   4   4       78.45       68.60      1.42 o
  -5   4   4      114.51       98.00      1.94 o
  -4   4   4        0.01       -0.21      0.21 o
  -3   4   4        2.04        1.18      0.20 o
  -2   4   4      102.48       98.58      1.85 o
  -1   4   4      227.49      228.30      4.04 o
   0   4   4       75.60       76.81      1.44 o
   1   4   4      142.16      140.32      2.39 o
   2   4   4        2.08        2.80      0.23 o
   3   4   4      102.96      107.88      1.90 o
   4   4   4       55.95       56.89      1.23 o
   5   4   4        7.04        6.64      0.38 o
   6   4   4      340.05      355.90      5.61 o
   7   4   4        4.47        2.37      0.41 o
   8   4   4      128.23      145.07      2.64 o
   9   4   4       43.38       48.90      1.13 o
  10   4   4        5.42        3.66      0.56 o
  11   4   4       54.95       57.83      1.50 o
  12   4   4       11.50        6.55      0.68 o
  13   4   4        0.07        1.10      0.58 o
  14   4   4        7.86        8.38      0.76 o
  15   4   4       18.57       15.85      1.56 o
  16   4   4        5.72        2.71      1.21 o
 -16   5   4        5.40        3.97      1.29 o
 -15   5   4        0.55        0.04      0.77 o
 -14   5   4        0.46        0.35      0.65 o
 -13   5   4        0.08       -0.27      0.53 o
 -12   5   4        0.38        0.69      0.54 o
 -11   5   4       55.27       57.17      1.34 o
 -10   5   4        0.42        1.12      0.41 o
  -9   5   4        8.86        5.38      0.40 o
  -8   5   4       10.96       11.86      0.48 o
  -7   5   4       22.39       19.81      0.58 o
  -6   5   4      168.12      138.74      2.79 o
  -5   5   4       49.76       48.04      1.06 o
  -4   5   4      253.35      245.55      5.95 o
  -3   5   4      185.23      206.65      4.97 o
  -2   5   4        1.25        1.03      0.26 o
  -1   5   4       15.89       17.19      0.52 o
   0   5   4       56.19       57.47      1.43 o
   1   5   4        1.38        1.87      0.28 o
   2   5   4      338.72      361.08      6.11 o
   3   5   4       85.38       77.37      1.43 o
   4   5   4        1.21        0.08      0.28 o
   5   5   4        0.05       -0.08      0.37 o
   6   5   4        5.98        8.78      0.42 o
   7   5   4       17.59       19.92      0.63 o
   8   5   4       12.59       10.25      0.49 o
   9   5   4        2.53        2.96      0.47 o
  10   5   4       25.68       22.25      0.97 o
  11   5   4        0.33       -0.04      0.50 o
  12   5   4       32.34       36.60      1.06 o
  13   5   4       21.48       24.69      1.16 o
  14   5   4        1.13       -0.22      1.07 o
 -11   6   4       10.26        8.46      0.89 o
 -10   6   4        0.56        1.37      0.44 o
  -9   6   4       18.29       21.64      0.75 o
  -8   6   4       15.30       16.87      0.52 o
  -7   6   4       29.57       29.99      1.05 o
  -6   6   4       19.77       17.41      0.63 o
  -5   6   4       12.02        8.24      0.48 o
  -4   6   4       15.25       15.56      0.46 o
  -3   6   4        6.47        7.67      1.85 o
  -2   6   4      546.73      582.82     15.65 o
  -1   6   4      247.44      249.47      7.32 o
   0   6   4      146.62      163.62      5.33 o
   1   6   4       49.54       57.17      2.59 o
   2   6   4       45.67       44.60      1.94 o
   3   6   4       16.66       14.56      1.23 o
   4   6   4        0.01        0.27      0.23 o
   5   6   4        0.72        0.23      0.25 o
   6   6   4       22.71       26.76      0.66 o
   7   6   4       11.41       12.01      0.67 o
   8   6   4       32.51       31.41      0.99 o
   9   6   4        2.32        6.01      0.92 o
  10   6   4       27.76       34.60      1.74 o
  -8   7   4        1.23       -3.20      3.20 o
  -7   7   4       10.27        9.76      2.59 o
  -6   7   4       16.04       17.56      4.21 o
  -5   7   4       60.61       58.36      4.14 o
  -4   7   4        0.12       -1.33      2.91 o
  -3   7   4       45.25       47.74      4.04 o
  -2   7   4        8.64        6.93      1.67 o
  -1   7   4        2.45        1.94      1.44 o
   0   7   4        7.42       10.71      1.81 o
   1   7   4        1.29        1.43      1.34 o
   2   7   4        6.04        8.76      1.45 o
   3   7   4        1.35       -0.11      1.23 o
   4   7   4        0.16        2.03      1.31 o
   5   7   4        6.10        7.57      1.97 o
   6   7   4        9.89       16.68      2.18 o
 -20   1   5       25.65       28.76      1.96 o
 -19   1   5        1.46        2.67      1.30 o
 -18   1   5       32.09       37.06      2.26 o
 -17   1   5       15.58       13.95      1.07 o
 -16   1   5        1.35        2.41      0.67 o
 -15   1   5        6.31        5.94      0.70 o
 -14   1   5        3.41        3.08      0.60 o
 -13   1   5       95.98      105.25      2.49 o
 -12   1   5        3.36        3.87      0.64 o
 -11   1   5       75.93       86.72      1.91 o
 -10   1   5      144.31      152.69      2.99 o
  -9   1   5       42.43       47.65      1.13 o
  -8   1   5       71.13       66.64      1.56 o
  -7   1   5        1.34        2.68      0.45 o
  -6   1   5      484.29      455.44     11.00 o
  -5   1   5      109.28      107.35      2.63 o
  -4   1   5      495.22      459.50     11.74 o
  -3   1   5        5.58        7.63      0.40 o
  -2   1   5       20.72       25.07      0.74 o
   0   1   5     1030.15     1062.54     27.41 o
   1   1   5       84.21      120.30      2.69 o
   3   1   5        3.81        7.65      0.41 o
   4   1   5       54.06       59.04      1.22 o
   5   1   5     1605.62     1754.31     72.31 o
   6   1   5      343.85      373.57      7.73 o
   7   1   5      198.31      209.28      3.77 o
   8   1   5       59.48       68.00      1.35 o
   9   1   5        6.02        7.96      0.34 o
  10   1   5      161.74      177.15      3.25 o
  11   1   5       39.31       38.39      0.98 o
  12   1   5       42.42       43.23      1.37 o
  13   1   5       53.53       59.56      1.60 o
  14   1   5       11.87       12.55      1.04 o
  15   1   5        1.41        3.24      1.34 o
  16   1   5        4.58        6.90      1.40 o
  17   1   5        6.95        6.60      1.43 o
  18   1   5        2.43        2.42      1.60 o
 -20   2   5       19.63       18.66      1.80 o
 -19   2   5        0.10        0.66      1.30 o
 -18   2   5        0.06        0.34      1.06 o
 -17   2   5        0.17        0.83      0.97 o
 -16   2   5       30.55       30.11      1.12 o
 -15   2   5      100.16      105.04      2.44 o
 -14   2   5        5.63        6.44      0.74 o
 -13   2   5        1.68        1.23      0.60 o
 -12   2   5      194.72      207.63      3.93 o
 -11   2   5      546.35      535.33      9.79 o
 -10   2   5      364.49      368.85      6.96 o
  -9   2   5      600.39      603.84     11.99 o
  -8   2   5      110.03      110.52      2.35 o
  -7   2   5      202.56      225.95      4.79 o
  -6   2   5        1.55        3.24      0.38 o
  -5   2   5        4.91       12.90      0.45 o
  -4   2   5       30.39       27.75      0.87 o
  -3   2   5      641.24      658.79     13.72 o
  -2   2   5      327.97      338.48      7.43 o
  -1   2   5     1326.37     1337.21     33.51 o
   0   2   5      756.11      777.03     16.56 o
   2   2   5       25.86       38.40      0.81 o
   3   2   5      123.40      130.17      2.33 o
   4   2   5      216.35      194.81      3.24 o
   5   2   5       13.89        7.08      0.36 o
   6   2   5     1084.88     1063.02     21.94 o
   7   2   5        3.68        3.79      0.36 o
   8   2   5      155.50      158.00      2.70 o
   9   2   5       42.59       44.42      1.17 o
  10   2   5       98.32       97.89      1.84 o
  11   2   5       13.92       12.78      0.53 o
  12   2   5        1.40        2.62      0.40 o
  13   2   5      225.17      232.66      4.46 o
  14   2   5        5.56        4.98      0.49 o
  15   2   5       30.39       26.44      1.86 o
  16   2   5       10.39       10.11      1.54 o
  17   2   5        0.05        2.53      1.54 o
  18   2   5       14.05       18.77      1.76 o
 -19   3   5        1.22        1.69      1.42 o
 -18   3   5       20.79       16.98      1.25 o
 -17   3   5        0.30        1.71      0.87 o
 -16   3   5        3.63        4.51      0.90 o
 -15   3   5      122.74      113.75      2.59 o
 -14   3   5      126.41      121.54      2.61 o
 -13   3   5       53.39       47.95      1.20 o
 -12   3   5        4.89        5.57      0.63 o
 -11   3   5       13.30       12.65      0.61 o
 -10   3   5       51.65       45.52      1.13 o
  -9   3   5        7.55        8.39      0.48 o
  -8   3   5        9.04        9.20      0.44 o
  -7   3   5       45.22       37.50      0.94 o
  -6   3   5      163.23      151.32      2.83 o
  -5   3   5      264.48      285.44      5.66 o
  -4   3   5       17.87       11.31      0.43 o
  -3   3   5      220.21      237.85      4.86 o
  -2   3   5       61.90       50.22      1.13 o
  -1   3   5       28.49       35.48      0.88 o
   0   3   5      151.34      187.81      3.63 o
   1   3   5      385.62      405.20      7.11 o
   2   3   5      181.86      167.15      2.81 o
   3   3   5      259.64      247.67      4.11 o
   4   3   5       17.18       14.17      0.44 o
   5   3   5       67.64       72.25      1.27 o
   6   3   5       11.31        9.23      0.42 o
   7   3   5      188.58      197.40      3.33 o
   8   3   5        2.90        1.24      0.37 o
   9   3   5        9.97        9.88      0.51 o
  10   3   5       27.02       25.13      0.86 o
  11   3   5       33.33       38.80      1.05 o
  12   3   5       32.32       32.02      0.94 o
  13   3   5        0.04       -0.53      0.86 o
  14   3   5       19.41       18.03      0.92 o
  15   3   5       11.45       14.05      1.66 o
  16   3   5       16.48       19.68      1.46 o
  17   3   5       36.06       39.84      2.19 o
 -18   4   5       20.61       16.74      1.42 o
 -17   4   5        0.24        0.78      1.02 o
 -16   4   5        9.93        8.51      0.89 o
 -15   4   5        9.55        6.57      0.78 o
 -14   4   5        5.45        4.29      0.67 o
 -13   4   5        4.80        3.05      0.71 o
 -12   4   5        4.71        3.57      0.50 o
 -11   4   5        1.04        1.39      0.49 o
 -10   4   5      346.32      329.55      5.84 o
  -9   4   5       38.92       32.60      0.91 o
  -8   4   5      333.02      327.42      6.08 o
  -7   4   5        8.69        5.36      0.50 o
  -6   4   5        7.61        8.28      0.41 o
  -5   4   5      128.51      128.52      2.69 o
  -4   4   5      238.44      259.85      4.87 o
  -3   4   5       89.58       74.26      1.51 o
  -2   4   5      144.21      139.69      2.62 o
  -1   4   5        0.08        0.22      0.20 o
   0   4   5        1.39        0.99      0.22 o
   1   4   5       32.78       41.02      0.81 o
   2   4   5       68.88       63.93      1.20 o
   3   4   5        0.04       -0.02      0.31 o
   4   4   5        0.65        0.61      0.28 o
   5   4   5      113.12      116.95      2.09 o
   6   4   5      164.31      159.99      2.66 o
   7   4   5       42.00       39.69      0.89 o
   8   4   5       41.40       34.33      0.90 o
   9   4   5        4.17        6.33      0.55 o
  10   4   5       30.78       30.94      1.29 o
  11   4   5        4.92        3.16      0.55 o
  12   4   5       12.58       12.25      0.89 o
  13   4   5        0.00       -0.04      0.65 o
  14   4   5        6.41        6.26      1.24 o
  15   4   5       57.96       64.25      3.29 o
  16   4   5        3.97        2.94      1.36 o
 -16   5   5        0.24        2.05      1.09 o
 -15   5   5        0.77        0.94      0.91 o
 -14   5   5        4.23        4.30      0.67 o
 -13   5   5        0.17        0.51      0.57 o
 -12   5   5        0.42        0.98      0.59 o
 -11   5   5       26.78       26.34      0.95 o
 -10   5   5        0.01        0.31      0.41 o
  -9   5   5        6.52        3.89      0.44 o
  -8   5   5        0.03        0.38      0.31 o
  -7   5   5        0.09       -0.09      0.31 o
  -6   5   5        0.67        1.65      0.28 o
  -5   5   5      307.33      304.34      5.90 o
  -4   5   5      111.41      107.71      2.11 o
  -3   5   5      199.34      196.93      3.88 o
  -2   5   5      133.70      135.12      3.25 o
  -1   5   5      188.90      188.29      3.53 o
   0   5   5        2.26        4.14      0.33 o
   1   5   5        8.79       10.22      0.33 o
   2   5   5       20.63       22.31      0.57 o
   3   5   5       32.60       32.44      0.75 o
   4   5   5      212.10      232.22      4.19 o
   5   5   5        2.08        2.60      0.35 o
   6   5   5       19.67       14.89      0.51 o
   7   5   5       12.22       14.96      0.52 o
   8   5   5        9.51       14.22      0.59 o
   9   5   5        0.06        0.46      0.56 o
  10   5   5       46.62       49.41      1.26 o
  11   5   5        0.00        0.53      0.58 o
  12   5   5        0.01        2.05      1.01 o
  13   5   5        3.23        2.79      1.00 o
  14   5   5        0.83        0.26      1.20 o
 -11   6   5        0.09        1.30      0.73 o
 -10   6   5        2.98        3.07      0.54 o
  -9   6   5        3.53        3.69      0.56 o
  -8   6   5        6.07        5.80      0.40 o
  -7   6   5        1.70        3.31      0.55 o
  -6   6   5        1.33        1.52      0.45 o
  -5   6   5       51.60       57.65      1.85 o
  -4   6   5        5.26        3.86      0.40 o
  -3   6   5       43.86       43.01      1.14 o
  -2   6   5       65.91       77.51      1.85 o
  -1   6   5       78.61       84.06      4.44 o
   0   6   5        0.53        1.19      1.15 o
   1   6   5        0.97        1.35      1.15 o
   2   6   5        2.57        1.82      0.25 o
   3   6   5       14.91       16.64      0.65 o
   4   6   5        0.33        0.48      0.22 o
   5   6   5       16.86       16.43      0.54 o
   6   6   5        3.40        4.10      0.60 o
   7   6   5        0.03        0.72      0.44 o
   8   6   5       82.97       82.90      1.97 o
   9   6   5        1.06        1.09      1.00 o
  10   6   5        2.21        1.98      0.93 o
  -7   7   5        8.31        5.93      2.38 o
  -6   7   5       69.19       70.28      6.08 o
  -5   7   5       61.34       57.83      4.65 o
  -4   7   5        9.83       12.39      2.71 o
  -3   7   5        6.75        8.70      2.31 o
  -2   7   5       44.87       42.16      3.38 o
  -1   7   5        0.03       37.40     22.66 o
   0   7   5        0.00        2.88      1.37 o
   1   7   5        0.73       -1.20      1.20 o
   2   7   5        0.02        2.86      1.32 o
   3   7   5        1.37        2.10      1.25 o
   4   7   5        0.24        0.24      1.87 o
   5   7   5        4.71        7.71      1.95 o
 -20   0   6       28.80       27.35      2.80 o
 -19   0   6        0.56        0.52      1.78 o
 -18   0   6        7.81        5.12      1.69 o
 -17   0   6       21.27       13.23      1.38 o
 -16   0   6       60.47       52.40      2.11 o
 -15   0   6      117.01      120.08      5.30 o
 -14   0   6        2.21        2.96      0.94 o
 -13   0   6        1.52        1.10      0.95 o
 -12   0   6      193.26      218.59      6.22 o
 -11   0   6      137.70      135.21      3.80 o
 -10   0   6      171.07      172.39      5.09 o
  -9   0   6      543.08      559.68     15.27 o
  -8   0   6       15.78       18.56      1.03 o
  -7   0   6        1.70        1.56      0.64 o
  -6   0   6       38.74       29.42      1.10 o
  -4   0   6     1575.55     1716.08     70.93 o
  -3   0   6      898.82     1008.22     39.74 o
  -1   0   6     1271.95     1337.61     45.88 o
   0   0   6      667.18      665.09     23.65 o
   4   0   6        1.28        3.39      0.74 o
   5   0   6      277.04      305.79      9.86 o
   6   0   6      186.51      239.21      7.99 o
   7   0   6       85.98       89.00      2.68 o
   8   0   6        3.13        3.97      0.71 o
   9   0   6       34.57       33.36      1.36 o
  10   0   6      505.18      513.59     14.35 o
  11   0   6       98.53       95.91      3.23 o
  12   0   6       45.22       39.39      1.89 o
  13   0   6       66.19       68.08      2.94 o
  14   0   6      142.06      146.83      4.82 o
  15   0   6       79.13       79.10      4.67 o
  16   0   6        8.21        8.60      1.46 o
  17   0   6       23.06       31.97      3.61 o
 -20   1   6        9.62       10.76      1.71 o
 -19   1   6       45.32       42.92      2.31 o
 -18   1   6        0.17        0.55      1.29 o
 -17   1   6        2.54        0.58      0.87 o
 -16   1   6       48.29       54.37      1.57 o
 -15   1   6        0.98        0.18      0.65 o
 -14   1   6       18.20       24.68      1.00 o
 -13   1   6       18.95       22.22      0.98 o
 -12   1   6      295.99      300.50      5.75 o
 -11   1   6      126.88      113.35      2.42 o
 -10   1   6       66.89       77.79      1.83 o
  -9   1   6       70.53       68.45      1.50 o
  -8   1   6      383.23      384.61      7.64 o
  -7   1   6     1069.78     1055.72     29.21 o
  -5   1   6      511.04      461.67     10.31 o
  -4   1   6       51.41       65.87      1.52 o
  -3   1   6       77.69       69.30      1.93 o
  -2   1   6      624.99      560.26     14.15 o
  -1   1   6      107.97      103.02      2.78 o
   1   1   6      551.81      565.13     11.51 o
   2   1   6     2029.26     2178.20     95.70 o
   3   1   6        0.15        0.01      0.27 o
   4   1   6     1379.09     1340.33     33.49 o
   5   1   6     1031.35     1078.92     22.94 o
   6   1   6      356.57      308.48      6.41 o
   7   1   6      616.80      588.56     10.96 o
   8   1   6      212.40      201.85      3.99 o
   9   1   6       69.99       63.33      1.52 o
  10   1   6       43.04       39.89      1.21 o
  11   1   6        0.01        0.04      0.59 o
  12   1   6       44.21       46.42      1.47 o
  13   1   6       46.42       44.58      1.76 o
  14   1   6       33.46       33.37      1.56 o
  15   1   6       12.42       11.52      1.75 o
  16   1   6        5.32        8.26      1.46 o
  17   1   6       15.52       14.51      1.63 o
 -20   2   6        2.54        3.14      1.46 o
 -19   2   6        0.01        1.94      1.18 o
 -18   2   6        0.00       -0.13      1.18 o
 -17   2   6       26.19       24.14      1.31 o
 -16   2   6       21.29       19.16      1.22 o
 -15   2   6      123.88      117.01      2.71 o
 -14   2   6       53.24       49.41      1.49 o
 -13   2   6       12.92       13.89      0.84 o
 -12   2   6      144.18      154.40      2.98 o
 -11   2   6       31.35       39.92      1.40 o
 -10   2   6       48.48       58.72      1.42 o
  -9   2   6      117.52      117.07      2.52 o
  -8   2   6      127.75      129.25      2.63 o
  -7   2   6       49.52       47.36      1.14 o
  -6   2   6       18.33       20.75      0.72 o
  -5   2   6       40.09       44.83      1.18 o
  -4   2   6      633.72      664.66     16.31 o
  -3   2   6      384.87      359.10      7.62 o
  -2   2   6      207.79      200.62      4.32 o
  -1   2   6      158.90      135.33      3.09 o
   0   2   6       11.89        4.71      0.59 o
   2   2   6        0.30        1.21      0.33 o
   3   2   6      224.06      190.02      3.76 o
   5   2   6       45.28       61.23      1.35 o
   6   2   6       20.56       18.05      0.48 o
   7   2   6        0.95        2.19      0.37 o
   8   2   6      213.43      207.10      3.85 o
   9   2   6      147.47      155.89      2.98 o
  10   2   6       55.00       47.90      1.13 o
  11   2   6       68.53       64.47      1.43 o
  12   2   6       12.93       13.39      0.83 o
  13   2   6       47.18       50.31      1.66 o
  14   2   6        5.96        7.79      1.27 o
  15   2   6        6.05        7.55      1.46 o
  16   2   6       53.53       59.15      3.31 o
  17   2   6        0.50        0.71      1.53 o
 -19   3   6        1.36        1.46      1.79 o
 -18   3   6       33.94       34.22      2.08 o
 -17   3   6        5.74        5.57      1.00 o
 -16   3   6       33.07       29.28      1.21 o
 -15   3   6       24.58       20.51      0.93 o
 -14   3   6      160.86      149.10      3.08 o
 -13   3   6       15.29       15.90      0.73 o
 -12   3   6      138.33      143.12      2.69 o
 -11   3   6       47.94       42.54      1.01 o
 -10   3   6      160.32      172.63      3.13 o
  -9   3   6      242.25      256.06      4.60 o
  -8   3   6      223.82      227.89      4.17 o
  -7   3   6        0.71        0.12      0.33 o
  -6   3   6      198.68      219.23      4.14 o
  -5   3   6       13.34       13.09      0.50 o
  -4   3   6       31.73       37.77      0.91 o
  -3   3   6     1475.68     1543.05     33.79 o
  -2   3   6      129.00      162.81      3.10 o
  -1   3   6       47.38       60.74      1.28 o
   0   3   6      336.31      351.36      7.11 o
   1   3   6        6.68        7.98      0.36 o
   2   3   6       71.36       80.60      1.51 o
   3   3   6       46.73       41.47      0.88 o
   4   3   6       55.69       51.42      1.02 o
   5   3   6      868.40      884.85     13.86 o
   6   3   6      561.68      535.45      8.49 o
   7   3   6       86.50       78.08      1.46 o
   8   3   6       63.25       71.87      1.73 o
   9   3   6       19.23       13.47      0.69 o
  10   3   6       75.52       83.59      2.01 o
  11   3   6      107.54      115.99      2.53 o
  12   3   6        5.43        3.76      0.56 o
  13   3   6       20.45       17.96      0.85 o
  14   3   6       10.15       10.05      1.47 o
  15   3   6        0.12        0.97      1.21 o
  16   3   6        1.10        2.54      1.45 o
 -18   4   6        0.08       -1.26      1.26 o
 -17   4   6        9.97        8.66      1.18 o
 -16   4   6        1.33        2.45      0.96 o
 -15   4   6        3.11        2.85      0.70 o
 -14   4   6       29.61       26.28      0.96 o
 -13   4   6        0.86        1.53      0.57 o
 -12   4   6       22.02       21.55      0.85 o
 -11   4   6        7.87        6.07      0.56 o
 -10   4   6       47.47       53.01      1.30 o
  -9   4   6      180.47      167.01      3.13 o
  -8   4   6       11.35       14.72      0.59 o
  -7   4   6       64.51       56.70      1.26 o
  -6   4   6      243.79      264.04      4.99 o
  -5   4   6       65.53       68.77      1.46 o
  -4   4   6      102.26      108.42      2.16 o
  -3   4   6       13.65       17.28      0.60 o
  -2   4   6       26.96       27.78      0.74 o
  -1   4   6       58.73       58.01      1.20 o
   0   4   6      235.76      226.09      4.17 o
   1   4   6        0.69        0.73      0.33 o
   2   4   6       87.49       95.38      1.83 o
   3   4   6      227.10      239.97      4.06 o
   4   4   6      378.56      406.02      6.42 o
   5   4   6        0.20       -0.09      0.36 o
   6   4   6        4.65        2.90      0.40 o
   7   4   6        4.46        3.09      0.41 o
   8   4   6       51.31       44.40      1.01 o
   9   4   6        1.48        0.45      0.45 o
  10   4   6        0.80        0.04      0.50 o
  11   4   6       12.02       12.48      0.73 o
  12   4   6       50.86       43.86      1.29 o
  13   4   6        8.65        5.79      0.91 o
  14   4   6        8.00       11.90      1.35 o
  15   4   6        5.83        7.53      1.37 o
 -16   5   6        1.35        2.94      1.06 o
 -15   5   6        7.87        8.05      0.90 o
 -14   5   6       29.94       22.61      1.13 o
 -13   5   6        0.02       -0.38      0.64 o
 -12   5   6       40.13       37.52      1.16 o
 -11   5   6        4.35        2.41      0.59 o
 -10   5   6       22.21       22.27      0.75 o
  -9   5   6       20.78       23.59      0.76 o
  -8   5   6       11.14        9.76      0.51 o
  -7   5   6       16.23       18.64      0.60 o
  -6   5   6        3.75        1.25      0.34 o
  -5   5   6       38.93       33.80      0.81 o
  -4   5   6        0.14        0.71      0.27 o
  -3   5   6       13.17       13.50      0.44 o
  -2   5   6        1.07        1.56      0.33 o
  -1   5   6       12.10       13.63      0.68 o
   0   5   6       12.83       12.75      0.47 o
   1   5   6        0.04       -0.14      0.29 o
   2   5   6      234.16      252.96      4.31 o
   3   5   6       65.65       67.16      1.33 o
   4   5   6      288.58      277.46      4.62 o
   5   5   6       48.06       46.21      0.97 o
   6   5   6        0.73        0.88      0.35 o
   7   5   6       76.30       81.31      1.59 o
   8   5   6       54.12       62.57      1.44 o
   9   5   6       16.02       17.80      0.78 o
  10   5   6        7.98       10.59      0.69 o
  11   5   6       33.24       32.52      1.16 o
  12   5   6        2.92        3.61      1.33 o
  13   5   6        4.85        3.45      1.62 o
 -11   6   6        5.66        6.73      0.86 o
 -10   6   6        7.18        6.90      0.71 o
  -9   6   6        9.40       12.20      0.66 o
  -8   6   6        1.56        1.80      0.34 o
  -7   6   6       21.62       18.90      0.62 o
  -6   6   6        0.02       -0.04      0.41 o
  -5   6   6        0.49        0.65      0.44 o
  -4   6   6       21.33       23.04      0.86 o
  -3   6   6        3.54        2.76      0.37 o
  -2   6   6       10.16       10.12      0.56 o
  -1   6   6       63.43       71.97      2.06 o
   0   6   6        1.48        0.56      0.34 o
   1   6   6        3.34        4.97      0.40 o
   2   6   6        3.67        3.82      0.26 o
   3   6   6       14.89       16.09      0.49 o
   4   6   6        2.71        3.14      0.38 o
   5   6   6        0.85        0.39      0.46 o
   6   6   6      323.08      359.64      7.13 o
   7   6   6       51.05       50.64      1.56 o
   8   6   6       22.22       18.42      1.19 o
   9   6   6       13.05       13.75      1.29 o
  -6   7   6       18.35       18.35      2.77 o
  -5   7   6       63.64       57.84      5.35 o
  -4   7   6        0.44        1.64      1.97 o
  -3   7   6        2.16        1.31      1.99 o
  -2   7   6        0.50        0.11      1.69 o
  -1   7   6        0.00        1.31      2.75 o
   0   7   6        0.00       -0.42      2.28 o
   1   7   6        9.62       11.02      2.20 o
   2   7   6        2.22        1.80      1.44 o
   3   7   6        8.56       11.69      2.11 o
   4   7   6        7.04        8.94      1.76 o
 -20   1   7        0.11        1.33      1.75 o
 -19   1   7        0.86        0.22      1.16 o
 -18   1   7        1.24        1.00      1.02 o
 -17   1   7        2.17        2.35      1.16 o
 -16   1   7        0.73        0.99      0.65 o
 -15   1   7        0.08        0.38      0.63 o
 -14   1   7       13.35       11.77      0.82 o
 -13   1   7        0.82        0.54      0.62 o
 -12   1   7       47.99       56.05      1.46 o
 -11   1   7        2.69        2.19      0.56 o
 -10   1   7        3.54        4.52      0.54 o
  -9   1   7       14.63       16.25      0.70 o
  -8   1   7      554.01      594.43     11.36 o
  -7   1   7       31.85       37.49      1.00 o
  -6   1   7      657.27      659.09     13.52 o
  -5   1   7      278.45      269.13      5.92 o
  -4   1   7      565.32      612.22     13.80 o
  -3   1   7       92.02       81.13      2.34 o
  -2   1   7     1145.15     1170.04     27.02 o
  -1   1   7        1.16        8.27      0.84 o
   0   1   7     1782.92     1932.06     89.79 o
   1   1   7       30.29       37.00      1.05 o
   2   1   7       15.71       14.04      0.49 o
   3   1   7       53.96       48.73      1.03 o
   4   1   7       19.29       21.74      0.72 o
   5   1   7       98.21       85.26      1.62 o
   6   1   7      163.55      167.42      3.35 o
   7   1   7        8.70        7.30      0.53 o
   8   1   7       21.06       25.65      0.86 o
   9   1   7        0.35        0.07      0.48 o
  10   1   7      148.99      149.02      3.31 o
  11   1   7       29.16       29.44      1.12 o
  12   1   7      103.67      104.25      2.57 o
  13   1   7       68.54       66.98      2.26 o
  14   1   7        5.26        6.61      1.25 o
  15   1   7        0.46       -1.20      1.20 o
  16   1   7        3.95        4.08      1.46 o
  17   1   7       21.59       20.55      1.91 o
 -20   2   7        6.53        6.28      1.56 o
 -19   2   7        0.03        1.81      1.16 o
 -18   2   7        0.57        1.77      1.18 o
 -17   2   7       60.57       58.94      2.60 o
 -16   2   7       63.45       53.10      1.64 o
 -15   2   7       19.55       22.91      1.18 o
 -14   2   7       93.68       98.79      2.43 o
 -13   2   7       13.11       10.68      0.78 o
 -12   2   7        0.66        0.96      0.58 o
 -11   2   7       42.73       45.17      1.33 o
 -10   2   7       36.89       36.57      1.09 o
  -9   2   7       18.61       18.96      0.78 o
  -8   2   7      123.67      145.27      2.98 o
  -7   2   7       65.09       59.95      1.43 o
  -6   2   7      367.72      396.57      8.28 o
  -5   2   7      239.74      227.05      5.34 o
  -4   2   7      114.11      105.15      2.38 o
  -3   2   7      137.86      161.55      3.55 o
  -2   2   7      116.45      163.69      3.32 o
  -1   2   7        1.39        2.05      0.30 o
   0   2   7      328.69      321.77      6.52 o
   1   2   7       48.25       46.95      1.11 o
   2   2   7       11.95        6.39      0.40 o
   3   2   7       97.41      101.18      2.21 o
   4   2   7       25.10       33.13      0.83 o
   5   2   7        5.27        5.21      0.41 o
   6   2   7       14.99       12.46      0.53 o
   7   2   7        5.48        7.51      0.63 o
   8   2   7       66.01       78.70      1.97 o
   9   2   7      259.39      244.49      4.93 o
  10   2   7        7.61        9.55      0.78 o
  11   2   7       62.44       61.89      1.82 o
  12   2   7        6.67        5.29      0.72 o
  13   2   7       32.83       30.71      1.49 o
  14   2   7       48.84       44.06      2.20 o
  15   2   7        0.01        3.63      1.34 o
  16   2   7        2.19        4.33      1.61 o
 -19   3   7       15.16       13.11      1.71 o
 -18   3   7        4.22        4.20      1.42 o
 -17   3   7        0.00       -0.37      0.79 o
 -16   3   7        5.36        2.97      0.77 o
 -15   3   7        5.68        4.50      0.69 o
 -14   3   7       25.98       25.25      0.99 o
 -13   3   7       45.30       42.87      1.22 o
 -12   3   7       98.75      103.50      2.02 o
 -11   3   7      296.62      310.05      5.54 o
 -10   3   7       90.41      105.18      2.08 o
  -9   3   7       18.30       19.82      0.79 o
  -8   3   7      144.35      141.41      2.70 o
  -7   3   7        2.38        2.39      0.37 o
  -6   3   7      167.16      162.86      2.95 o
  -5   3   7       38.81       40.04      0.93 o
  -4   3   7        9.03       16.42      0.65 o
  -3   3   7     1532.74     1564.81     30.88 o
  -2   3   7       31.76       43.13      0.92 o
  -1   3   7       29.27       30.90      0.82 o
   0   3   7       13.97       16.98      0.56 o
   1   3   7       11.61        6.83      0.46 o
   2   3   7       21.40       18.38      0.56 o
   3   3   7       88.99       85.64      1.80 o
   4   3   7      119.21      103.51      2.02 o
   5   3   7       50.12       54.96      1.25 o
   6   3   7       55.43       64.23      1.51 o
   7   3   7        7.36        8.56      0.44 o
   8   3   7      180.38      177.75      3.46 o
   9   3   7       16.89       19.73      0.71 o
  10   3   7      188.74      191.28      3.61 o
  11   3   7      125.86      128.87      2.92 o
  12   3   7       63.85       70.80      2.00 o
  13   3   7        0.24        0.26      1.12 o
  14   3   7        1.31        3.39      1.20 o
  15   3   7       44.95       42.38      2.29 o
  16   3   7        4.86        9.00      1.82 o
 -18   4   7       21.40       11.70      1.51 o
 -17   4   7        1.79        2.24      1.06 o
 -16   4   7       17.43       14.70      1.23 o
 -15   4   7        9.88        8.52      0.94 o
 -14   4   7        2.67        1.01      0.63 o
 -13   4   7        7.77        6.16      0.74 o
 -12   4   7       19.28       15.11      0.87 o
 -11   4   7        6.17        5.20      0.61 o
 -10   4   7       68.91       68.59      1.57 o
  -9   4   7        0.53        0.71      0.47 o
  -8   4   7       77.00       78.47      1.61 o
  -7   4   7      500.66      519.28     10.16 o
  -6   4   7       14.03       15.86      0.57 o
  -5   4   7      119.26      120.04      2.40 o
  -4   4   7       35.39       37.22      1.02 o
  -3   4   7       31.38       31.81      0.78 o
  -2   4   7      150.74      152.89      2.90 o
  -1   4   7      105.21      111.10      2.09 o
   0   4   7        1.98        4.11      0.43 o
   1   4   7     1285.58     1238.02     34.99 o
   2   4   7       44.08       43.85      1.06 o
   3   4   7        9.57        6.90      0.57 o
   4   4   7       89.40       86.10      1.50 o
   5   4   7        2.39        1.84      0.40 o
   6   4   7      119.70      120.49      2.27 o
   7   4   7       38.72       39.81      1.01 o
   8   4   7        0.59        1.45      0.41 o
   9   4   7        0.27        0.03      0.43 o
  10   4   7       29.83       34.96      1.13 o
  11   4   7        0.05        0.89      0.56 o
  12   4   7        6.20       10.54      1.09 o
  13   4   7        8.52        5.51      1.15 o
  14   4   7       82.30       83.30      3.69 o
 -16   5   7        2.67        3.28      1.29 o
 -15   5   7        0.73        1.09      0.88 o
 -14   5   7       12.20       12.52      0.89 o
 -13   5   7        0.80        0.64      0.64 o
 -12   5   7        3.17        2.83      0.63 o
 -11   5   7        6.26        4.77      0.56 o
 -10   5   7        3.69        3.38      0.45 o
  -9   5   7       23.24       21.25      0.82 o
  -8   5   7        6.20        5.63      0.46 o
  -7   5   7       68.10       65.36      1.54 o
  -6   5   7       32.51       27.32      0.76 o
  -5   5   7        4.01        3.35      0.36 o
  -4   5   7        0.11        0.65      0.32 o
  -3   5   7        5.85        8.47      0.40 o
  -2   5   7      131.57      139.87      2.85 o
  -1   5   7        0.03        0.53      0.34 o
   0   5   7      140.40      154.45      3.13 o
   1   5   7        0.15        0.76      0.41 o
   2   5   7      328.15      336.95      6.50 o
   3   5   7      195.53      216.62      3.80 o
   4   5   7        0.01        0.98      0.39 o
   5   5   7       66.40       62.75      1.30 o
   6   5   7       36.81       39.75      1.01 o
   7   5   7       22.39       22.08      0.78 o
   8   5   7        3.55        1.39      0.52 o
   9   5   7        0.72        0.68      0.52 o
  10   5   7       16.07       18.75      0.85 o
  11   5   7        0.12        0.43      0.93 o
  12   5   7        9.90       10.45      1.56 o
 -11   6   7        5.92        6.13      1.37 o
 -10   6   7        4.70        6.35      0.77 o
  -9   6   7        6.94        6.87      0.67 o
  -8   6   7        0.60        0.64      0.42 o
  -7   6   7        3.68        3.48      0.39 o
  -6   6   7        8.30        9.58      0.52 o
  -5   6   7        2.95        2.84      0.50 o
  -4   6   7        1.20        0.96      0.46 o
  -3   6   7       24.50       25.69      0.98 o
  -2   6   7        0.01        0.36      0.44 o
  -1   6   7        3.31        3.24      0.51 o
   0   6   7       22.10       21.13      0.56 o
   1   6   7        0.13        0.58      0.26 o
   2   6   7        9.26        9.07      0.43 o
   3   6   7        9.43       10.35      0.50 o
   4   6   7       31.92       31.02      0.97 o
   5   6   7        0.88        1.35      0.59 o
   6   6   7       37.00       30.03      1.17 o
   7   6   7       11.61       11.25      0.97 o
   8   6   7        7.22        9.04      1.18 o
  -5   7   7        1.60       -2.23      2.23 o
  -4   7   7       18.81       11.22      2.36 o
  -3   7   7        4.91        2.38      2.73 o
  -2   7   7        2.23       -1.41      2.15 o
  -1   7   7       37.06       60.85     11.20 o
   0   7   7        5.11        5.52      2.17 o
   1   7   7        3.27        0.66      1.96 o
   2   7   7        5.07       10.38      3.95 o
 -20   0   8        4.19        9.31      4.00 o
 -19   0   8       10.79        4.74      1.66 o
 -18   0   8        0.00       -1.85      1.85 o
 -17   0   8        0.08       -1.10      1.61 o
 -16   0   8      160.13      182.22      5.46 o
 -15   0   8        0.11        2.22      0.92 o
 -14   0   8        4.73        8.81      1.80 o
 -13   0   8      270.11      305.19      8.08 o
 -12   0   8       47.72       58.12      2.47 o
 -11   0   8       43.81       34.83      1.45 o
 -10   0   8      246.10      257.38      6.93 o
  -9   0   8      148.80      140.10      4.33 o
  -8   0   8      437.85      453.66     13.32 o
  -7   0   8        6.48       13.26      0.85 o
  -6   0   8      824.60      819.70     24.12 o
  -5   0   8       14.59       15.00      0.79 o
  -4   0   8      107.67      143.44      6.56 o
  -2   0   8      830.40      845.78     24.54 o
  -1   0   8        1.08        6.58      0.67 o
   0   0   8      142.60      115.46      3.52 o
   1   0   8       79.13       51.74      1.71 o
   2   0   8       47.35       61.12      2.15 o
   3   0   8       18.21       20.14      1.03 o
   4   0   8        1.42        0.51      0.22 o
   5   0   8      183.90      213.44      6.13 o
   6   0   8      983.66      956.01     28.68 o
   7   0   8      160.53      157.58      4.73 o
   8   0   8        2.57        1.15      0.88 o
   9   0   8      969.10      945.64     23.85 o
  10   0   8      534.50      543.97     14.01 o
  11   0   8        7.03        6.11      1.61 o
  12   0   8        0.28        0.82      0.97 o
  13   0   8        8.10        7.21      1.97 o
  14   0   8        9.11        7.94      1.77 o
  15   0   8        4.14        2.81      1.27 o
  16   0   8        1.06       -0.87      2.11 o
 -20   1   8        7.11       11.80      2.09 o
 -19   1   8        7.16       10.71      1.66 o
 -18   1   8        0.12        2.25      1.22 o
 -17   1   8        1.28        3.65      1.38 o
 -16   1   8        0.01        0.11      0.74 o
 -15   1   8       12.87       10.25      1.03 o
 -14   1   8       12.25       13.99      0.85 o
 -13   1   8       12.83       13.39      0.89 o
 -12   1   8      472.21      490.93     10.50 o
 -11   1   8       74.65       75.28      1.76 o
 -10   1   8      154.14      162.31      3.24 o
  -9   1   8      223.75      214.27      4.21 o
  -8   1   8      330.38      333.74      6.68 o
  -7   1   8      508.19      512.14     10.77 o
  -6   1   8      182.93      181.09      3.63 o
  -5   1   8       23.02       21.40      0.72 o
  -4   1   8      102.64      110.13      2.72 o
  -3   1   8        3.11        4.64      0.48 o
  -2   1   8      397.49      436.90      9.54 o
  -1   1   8      541.19      567.38     12.40 o
   0   1   8      546.45      545.62     11.48 o
   1   1   8     1078.35     1104.34     23.35 o
   2   1   8      164.91      153.84      3.24 o
   3   1   8      742.81      701.78     13.41 o
   4   1   8      217.79      197.47      3.95 o
   5   1   8      420.47      384.66      7.19 o
   6   1   8      567.16      546.48     10.52 o
   7   1   8       47.28       55.95      1.50 o
   8   1   8       78.79       75.14      1.69 o
   9   1   8       20.80       25.89      1.08 o
  10   1   8      157.24      162.86      3.34 o
  11   1   8        0.45        0.70      0.66 o
  12   1   8       66.35       65.68      2.12 o
  13   1   8       10.51       12.59      1.37 o
  14   1   8       40.23       36.71      2.37 o
  15   1   8        7.54        8.50      1.39 o
  16   1   8        1.73        1.35      1.83 o
 -20   2   8        0.00        0.24      1.84 o
 -19   2   8        6.01        5.89      1.05 o
 -18   2   8        1.96       -1.18      1.27 o
 -17   2   8        1.40        1.86      1.12 o
 -16   2   8       87.18       91.19      3.16 o
 -15   2   8       74.59       91.68      2.83 o
 -14   2   8        5.86        7.53      0.77 o
 -13   2   8        4.63        6.62      0.74 o
 -12   2   8       94.25       92.13      2.05 o
 -11   2   8       73.55       76.43      1.81 o
 -10   2   8       12.47        9.91      0.78 o
  -9   2   8       73.73       80.06      1.83 o
  -8   2   8        2.46        1.95      0.49 o
  -7   2   8      189.16      184.17      3.57 o
  -6   2   8        0.87        0.98      0.48 o
  -5   2   8      216.42      195.69      4.29 o
  -4   2   8      457.75      476.24     11.00 o
  -3   2   8     1243.81     1237.22     28.56 o
  -2   2   8      154.12      155.11      3.20 o
  -1   2   8      200.06      205.69      3.88 o
   0   2   8      132.26      130.10      2.57 o
   1   2   8       73.05       75.01      1.60 o
   2   2   8      469.82      430.25      8.19 o
   3   2   8      108.51      113.14      2.34 o
   4   2   8       18.05       21.29      0.71 o
   5   2   8      165.75      151.87      2.92 o
   6   2   8      315.56      324.51      6.12 o
   7   2   8      302.79      297.72      6.17 o
   8   2   8      277.05      274.17      5.30 o
   9   2   8        0.53        0.11      0.66 o
  10   2   8      115.75      110.59      2.76 o
  11   2   8        8.37        9.07      0.86 o
  12   2   8      104.73      119.35      2.97 o
  13   2   8       42.70       45.00      2.17 o
  14   2   8       24.15       24.00      1.62 o
  15   2   8       47.68       56.17      2.99 o
  16   2   8        1.85        1.54      1.23 o
 -19   3   8        4.06        5.18      1.35 o
 -18   3   8        4.40        7.58      1.75 o
 -17   3   8        3.57        4.61      1.17 o
 -16   3   8        3.21        2.79      0.76 o
 -15   3   8        2.10        1.09      0.68 o
 -14   3   8       43.84       40.29      1.29 o
 -13   3   8       74.94       77.04      1.80 o
 -12   3   8       30.59       29.59      0.91 o
 -11   3   8       25.67       30.18      0.98 o
 -10   3   8        0.38        0.35      0.49 o
  -9   3   8      121.13      122.27      2.33 o
  -8   3   8      122.38      123.40      2.45 o
  -7   3   8      314.63      330.15      6.08 o
  -6   3   8      143.80      133.77      2.66 o
  -5   3   8      408.54      398.18      7.37 o
  -4   3   8      150.26      156.86      2.77 o
  -3   3   8      598.33      571.76     10.41 o
  -2   3   8        8.89        5.79      0.45 o
  -1   3   8        3.71        5.99      0.40 o
   0   3   8      147.51      145.09      2.75 o
   1   3   8      811.78      778.19     14.53 o
   2   3   8      444.50      441.11      7.98 o
   3   3   8       75.63       75.18      1.53 o
   4   3   8       41.91       40.99      1.11 o
   5   3   8       15.12        5.27      0.49 o
   6   3   8      270.08      259.51      5.20 o
   7   3   8       21.16       24.05      0.77 o
   8   3   8        3.82        1.33      0.71 o
   9   3   8        0.16        1.27      0.72 o
  10   3   8       92.26       86.26      2.19 o
  11   3   8        2.80        2.07      0.78 o
  12   3   8       22.52       25.45      1.42 o
  13   3   8        5.85        5.52      1.29 o
  14   3   8        1.84        2.65      1.37 o
  15   3   8        1.21        0.32      1.48 o
 -17   4   8        2.31        5.70      1.33 o
 -16   4   8        4.65        2.94      1.08 o
 -15   4   8        0.57        0.78      0.77 o
 -14   4   8       33.82       29.68      1.27 o
 -13   4   8        4.82        4.06      0.67 o
 -12   4   8       11.12       11.19      0.86 o
 -11   4   8       64.23       58.40      1.48 o
 -10   4   8        7.89        7.48      0.56 o
  -9   4   8        0.36        0.79      0.48 o
  -8   4   8       25.49       24.28      0.79 o
  -7   4   8       36.36       35.19      0.92 o
  -6   4   8      238.71      232.08      4.40 o
  -5   4   8       26.77       26.69      0.84 o
  -4   4   8      123.42      127.15      2.73 o
  -3   4   8       73.19       87.16      1.82 o
  -2   4   8       51.71       51.73      1.16 o
   0   4   8       94.76       96.14      1.88 o
   1   4   8      241.14      221.88      4.05 o
   2   4   8        0.54       -0.13      0.40 o
   3   4   8       50.13       47.96      1.10 o
   4   4   8      117.27       99.94      1.94 o
   5   4   8        8.04        7.43      0.55 o
   6   4   8        1.57        2.22      0.48 o
   7   4   8       31.00       29.67      0.97 o
   8   4   8       29.80       27.11      1.09 o
   9   4   8       50.19       48.07      1.88 o
  10   4   8        0.58        0.38      0.51 o
  11   4   8        1.00        1.87      0.63 o
  12   4   8        0.90        2.35      1.19 o
  13   4   8        0.18        0.70      1.55 o
  14   4   8       25.45       28.89      2.01 o
 -15   5   8        3.68        2.63      1.11 o
 -14   5   8        0.00        0.03      0.73 o
 -13   5   8        6.24        5.61      0.82 o
 -12   5   8        2.31        2.43      0.67 o
 -11   5   8       33.45       30.86      1.11 o
 -10   5   8       68.63       65.85      1.83 o
  -9   5   8        1.57        1.72      0.50 o
  -8   5   8        6.65        4.49      0.53 o
  -7   5   8        3.79        3.12      0.43 o
  -6   5   8        0.04        0.46      0.35 o
  -5   5   8       12.07       11.44      0.55 o
  -4   5   8       17.55       15.77      0.60 o
  -3   5   8       85.73       89.46      2.33 o
  -2   5   8       29.67       29.16      0.77 o
  -1   5   8       22.08       22.88      0.67 o
   0   5   8      209.71      227.14      4.27 o
   1   5   8        0.02        1.00      0.38 o
   2   5   8      107.30      103.25      2.09 o
   3   5   8      421.71      428.72      8.10 o
   4   5   8       22.71       23.43      0.78 o
   5   5   8        1.71        0.79      0.55 o
   6   5   8        0.02        0.36      0.53 o
   7   5   8       17.43       14.89      0.75 o
   8   5   8        1.15        0.00      0.55 o
   9   5   8        2.58        3.66      0.80 o
  10   5   8       34.21       33.72      1.92 o
  11   5   8        3.21        2.28      1.07 o
  12   5   8        4.59        3.15      1.30 o
 -11   6   8        7.49        6.60      1.16 o
 -10   6   8        0.11       -0.37      1.15 o
  -9   6   8        3.18        2.52      0.74 o
  -8   6   8        0.03        0.03      0.55 o
  -7   6   8        4.13        4.30      0.46 o
  -6   6   8        5.57        5.07      0.48 o
  -5   6   8       29.73       30.72      0.88 o
  -4   6   8        0.01        0.90      0.35 o
  -3   6   8        4.23        5.21      0.40 o
  -2   6   8        0.39        0.70      0.30 o
  -1   6   8        1.62        1.61      0.32 o
   0   6   8       17.15       16.61      1.03 o
   1   6   8       23.92       27.67      0.92 o
   2   6   8        0.23        0.70      0.48 o
   3   6   8        5.28        6.04      0.69 o
   4   6   8       22.30       21.27      1.05 o
   5   6   8       13.90       11.32      0.86 o
   6   6   8       10.86       12.40      1.10 o
   7   6   8       44.89       46.70      2.20 o
   8   6   8        3.58        1.97      1.20 o
  -3   7   8        0.83       -3.09      3.49 o
  -2   7   8        5.94        4.98      2.27 o
  -1   7   8        2.22        4.76      1.80 o
   0   7   8        3.26       62.63     20.44 o
 -20   1   9        0.35        3.02      1.34 o
 -19   1   9       14.69       12.13      1.64 o
 -18   1   9        0.32        1.54      1.23 o
 -17   1   9      106.82      112.75      3.78 o
 -16   1   9        0.24       -0.90      0.90 o
 -15   1   9       31.23       22.77      1.09 o
 -14   1   9        9.78        8.09      0.75 o
 -13   1   9       25.84       23.85      1.08 o
 -12   1   9       10.84       10.85      0.79 o
 -11   1   9       80.46       85.60      1.92 o
 -10   1   9      235.97      236.95      4.57 o
  -9   1   9        0.50       -0.10      0.40 o
  -8   1   9        0.58        0.53      0.47 o
  -7   1   9      343.96      364.70      6.73 o
  -6   1   9        3.60        3.50      0.45 o
  -5   1   9      160.88      189.08      4.31 o
  -4   1   9        1.21        2.99      0.50 o
  -3   1   9       72.83       75.46      1.74 o
  -2   1   9      241.81      234.16      4.93 o
  -1   1   9        3.28        5.64      0.51 o
   0   1   9       28.53       25.29      0.84 o
   1   1   9       27.43       25.95      0.84 o
   2   1   9       11.77       12.53      0.64 o
   3   1   9       94.48       78.46      1.59 o
   4   1   9       15.82       20.31      0.73 o
   5   1   9      545.31      539.96      9.43 o
   6   1   9       86.52       87.31      1.86 o
   7   1   9       34.91       30.44      1.05 o
   8   1   9      449.46      459.14      8.84 o
   9   1   9       51.12       60.63      1.56 o
  10   1   9      130.43      120.46      2.78 o
  11   1   9       93.05       98.28      2.96 o
  12   1   9       24.71       26.43      1.60 o
  13   1   9        3.58        7.01      1.37 o
  14   1   9       26.65       23.22      1.91 o
  15   1   9        0.15       -0.66      1.44 o
 -19   2   9        4.17        6.03      1.71 o
 -18   2   9       24.41       21.10      1.90 o
 -17   2   9        2.87        3.27      1.19 o
 -16   2   9        8.95        9.23      1.19 o
 -15   2   9        0.04        1.17      0.95 o
 -14   2   9       24.64       27.55      1.14 o
 -13   2   9      150.68      156.26      3.49 o
 -12   2   9      140.26      136.82      3.09 o
 -11   2   9       56.90       60.49      1.54 o
 -10   2   9      294.98      302.68      6.11 o
  -9   2   9      493.65      494.25      9.38 o
  -8   2   9       67.23       69.02      1.55 o
  -7   2   9      196.28      193.23      3.66 o
  -6   2   9      578.14      596.02     13.33 o
  -5   2   9      140.94      149.11      3.13 o
  -4   2   9       26.32       29.66      0.90 o
  -3   2   9       31.18       37.50      1.09 o
  -2   2   9       49.74       55.63      1.20 o
  -1   2   9       49.59       43.10      1.01 o
   0   2   9        3.41        2.04      0.34 o
   1   2   9       21.10       20.24      0.63 o
   2   2   9       14.68       14.53      0.61 o
   3   2   9       30.37       28.03      0.78 o
   4   2   9       49.62       48.02      1.17 o
   5   2   9       96.80       98.72      2.06 o
   6   2   9       59.58       54.16      1.37 o
   7   2   9       78.91       77.02      2.03 o
   8   2   9      274.57      287.11      5.82 o
   9   2   9        0.83       -0.11      0.74 o
  10   2   9       58.96       50.51      1.55 o
  11   2   9       21.74       18.09      1.03 o
  12   2   9       91.22       80.12      3.35 o
  13   2   9       85.67       91.71      3.72 o
  14   2   9        5.26        3.62      1.62 o
  15   2   9       16.06       15.22      1.75 o
 -18   3   9       10.66       10.78      1.55 o
 -17   3   9        6.07        4.84      1.15 o
 -16   3   9       11.23       11.22      1.15 o
 -15   3   9       95.12       91.55      3.02 o
 -14   3   9        1.87        2.88      0.72 o
 -13   3   9       73.19       68.18      1.97 o
 -12   3   9        0.00        0.09      0.62 o
 -11   3   9        1.74        1.45      0.59 o
 -10   3   9        0.00       -0.08      0.55 o
  -9   3   9      171.45      173.13      3.09 o
  -8   3   9        0.06        0.97      0.50 o
  -7   3   9      132.12      143.59      2.71 o
  -6   3   9      105.65      101.12      2.25 o
  -5   3   9      631.55      647.28     11.49 o
  -4   3   9      203.15      204.52      3.94 o
  -3   3   9      172.28      169.60      3.05 o
  -2   3   9       32.19       35.15      0.98 o
  -1   3   9       80.50       85.63      1.72 o
   0   3   9        3.97        5.36      0.52 o
   1   3   9        0.02        0.22      0.45 o
   2   3   9       18.88       18.99      0.69 o
   3   3   9       15.46       19.69      0.74 o
   4   3   9       39.90       38.80      0.94 o
   5   3   9        1.14        0.22      0.59 o
   6   3   9      525.35      492.19     10.81 o
   7   3   9       74.95       81.66      1.99 o
   8   3   9        4.84        4.81      0.82 o
   9   3   9       43.50       35.84      1.46 o
  10   3   9       38.92       31.02      1.57 o
  11   3   9        0.02       -0.19      0.80 o
  12   3   9       22.71       18.74      1.61 o
  13   3   9        1.10        3.73      1.32 o
  14   3   9        3.19        6.64      1.70 o
 -17   4   9        0.04        0.97      1.10 o
 -16   4   9        3.44        1.92      1.12 o
 -15   4   9        3.43        3.16      1.08 o
 -14   4   9        0.19        0.68      0.74 o
 -13   4   9        3.62        5.71      0.71 o
 -12   4   9       53.07       50.48      1.45 o
 -11   4   9       32.11       35.06      1.17 o
 -10   4   9        5.79        6.12      0.58 o
  -9   4   9        4.80        5.25      0.47 o
  -8   4   9       16.45       20.62      0.78 o
  -7   4   9       18.18       17.40      0.75 o
  -6   4   9       14.45       14.39      0.68 o
  -5   4   9       22.55       26.16      0.81 o
  -4   4   9       12.28        8.41      0.61 o
  -3   4   9      391.54      404.02      6.91 o
  -2   4   9      134.89      154.96      3.09 o
  -1   4   9      726.65      744.70     14.70 o
   0   4   9       36.64       36.75      0.98 o
   1   4   9        9.71       10.91      0.56 o
   2   4   9       99.42       88.78      2.10 o
   3   4   9       86.96       96.39      2.15 o
   4   4   9        2.12        0.50      0.55 o
   5   4   9       51.32       48.98      1.29 o
   6   4   9       38.08       31.16      1.02 o
   7   4   9        6.91        7.55      0.62 o
   8   4   9        0.11        0.67      0.54 o
   9   4   9       76.58       64.04      2.12 o
  10   4   9       21.38       19.07      1.17 o
  11   4   9        9.49        0.75      0.48 o
  12   4   9        3.16        4.50      1.38 o
  13   4   9        0.00        0.58      1.25 o
 -15   5   9        0.07        0.46      1.10 o
 -14   5   9        0.01       -0.71      0.74 o
 -13   5   9        0.51        0.68      0.68 o
 -12   5   9        1.66        2.94      0.70 o
 -11   5   9        3.19        1.95      0.64 o
 -10   5   9        0.74        0.12      0.53 o
  -9   5   9        6.72        5.46      0.61 o
  -8   5   9        7.30        8.17      0.59 o
  -7   5   9       37.74       39.87      1.07 o
  -6   5   9       78.32       83.99      1.98 o
  -5   5   9       46.41       46.47      1.17 o
  -4   5   9        0.01        0.50      0.43 o
  -3   5   9      117.03      118.39      2.46 o
  -2   5   9        2.73        3.16      0.41 o
  -1   5   9        0.12        0.42      0.39 o
   0   5   9        2.75        2.86      0.39 o
   1   5   9       50.16       46.15      1.21 o
   2   5   9        5.50        4.33      0.50 o
   3   5   9        7.07        8.20      0.60 o
   4   5   9       35.00       27.91      1.00 o
   5   5   9       79.59       77.45      1.82 o
   6   5   9        1.27        0.49      0.51 o
   7   5   9       22.73       23.07      0.84 o
   8   5   9        2.99        4.12      0.67 o
   9   5   9        0.48        1.48      1.03 o
  10   5   9        1.31        4.24      0.95 o
  11   5   9        1.60        2.72      1.22 o
  -9   6   9        2.60        2.14      1.24 o
  -8   6   9       21.18       21.20      1.01 o
  -7   6   9        7.74        7.37      0.82 o
  -6   6   9        0.05       -0.01      0.48 o
  -5   6   9       21.68       17.53      0.75 o
  -4   6   9       60.22       66.62      1.87 o
  -3   6   9        0.48        1.01      0.38 o
  -2   6   9        0.84        0.87      0.35 o
  -1   6   9        5.55        5.17      0.45 o
   0   6   9        0.01        0.17      0.47 o
   1   6   9        0.85        0.78      0.55 o
   2   6   9        0.14        0.36      0.62 o
   3   6   9        5.91        5.30      0.71 o
   4   6   9        1.51        1.58      1.14 o
   5   6   9       10.04       15.81      1.79 o
   6   6   9        0.01        0.22      1.11 o
   7   6   9        5.10        3.03      1.29 o
 -19   0  10        0.00        1.67      1.79 o
 -18   0  10       62.22       62.14      4.91 o
 -17   0  10       26.36       22.21      2.36 o
 -16   0  10       44.11       46.40      3.00 o
 -15   0  10        1.86        0.63      1.19 o
 -14   0  10      353.00      326.70      9.92 o
 -13   0  10        0.11       -0.90      1.44 o
 -12   0  10       14.02       13.51      1.16 o
 -11   0  10        1.15        2.73      0.90 o
 -10   0  10       13.19       11.91      1.34 o
  -9   0  10       12.66       12.68      1.11 o
  -8   0  10      309.52      320.69      8.57 o
  -7   0  10      595.18      619.48     15.54 o
  -6   0  10       13.74       11.44      0.91 o
  -5   0  10      231.00      221.77      7.39 o
  -4   0  10      107.94      106.00      3.49 o
  -3   0  10      253.59      245.42      7.16 o
  -2   0  10      128.21      117.65      3.63 o
  -1   0  10        3.09       14.91      1.32 o
   0   0  10     1174.83     1157.97     31.57 o
   1   0  10      430.22      451.55     11.96 o
   2   0  10      310.98      310.46      8.68 o
   3   0  10     1275.52     1200.70     32.63 o
   4   0  10      888.11      859.26     23.90 o
   6   0  10      717.61      651.71     19.12 o
   7   0  10      765.79      751.67     24.23 o
   8   0  10      545.78      592.67     16.44 o
   9   0  10       57.56       61.32      2.46 o
  10   0  10       12.88       10.83      1.15 o
  11   0  10       39.53       34.89      3.14 o
  12   0  10        0.46       -1.26      1.75 o
  13   0  10        2.60        5.47      1.97 o
  14   0  10       38.53       37.27      3.28 o
  15   0  10        6.66        4.89      2.21 o
 -19   1  10        5.20        3.58      1.39 o
 -18   1  10       27.86       29.74      2.79 o
 -17   1  10       36.13       33.62      1.99 o
 -16   1  10        0.24        2.47      1.11 o
 -15   1  10       15.11       14.05      1.00 o
 -14   1  10       83.66       86.81      2.59 o
 -13   1  10      114.38      105.34      2.60 o
 -12   1  10       46.39       51.03      1.48 o
 -11   1  10      109.56      120.02      2.75 o
 -10   1  10       52.43       51.38      1.44 o
  -9   1  10        4.00        7.54      0.65 o
  -8   1  10       20.44       24.78      0.89 o
  -7   1  10       31.13       38.32      1.12 o
  -6   1  10      221.38      235.02      5.64 o
  -5   1  10      205.10      214.50      5.04 o
  -4   1  10      474.58      466.37      9.02 o
  -3   1  10       79.59       89.42      1.96 o
  -2   1  10      136.74      135.02      2.73 o
  -1   1  10     1636.83     1548.92     29.58 o
   0   1  10       22.65       21.57      0.94 o
   1   1  10     1149.15     1056.66     21.13 o
   2   1  10      476.85      458.88      8.23 o
   3   1  10      478.89      512.83      8.79 o
   4   1  10       51.14       59.60      1.35 o
   5   1  10        1.67        2.53      0.30 o
   6   1  10       94.52       89.19      2.35 o
   7   1  10      146.83      145.35      3.33 o
   8   1  10       40.01       37.15      1.27 o
   9   1  10      311.69      340.74      6.93 o
  10   1  10       46.11       50.02      1.69 o
  11   1  10        0.64        1.19      1.09 o
  12   1  10      180.38      185.71      6.77 o
  13   1  10        7.15        8.69      1.55 o
  14   1  10       58.73       63.37      3.17 o
  15   1  10       13.96       13.40      1.73 o
 -19   2  10       27.28       23.00      2.00 o
 -18   2  10        3.06        1.95      1.25 o
 -17   2  10       10.51        9.14      1.33 o
 -16   2  10        4.38        2.72      1.17 o
 -15   2  10       10.64        7.48      0.83 o
 -14   2  10       10.71       10.21      0.94 o
 -13   2  10       63.34       56.76      1.66 o
 -12   2  10       13.19       16.60      0.83 o
 -11   2  10       10.21       11.63      0.85 o
 -10   2  10      294.25      301.35      6.21 o
  -9   2  10       40.30       36.51      1.12 o
  -8   2  10      581.89      599.12     12.26 o
  -7   2  10      399.77      404.18      8.80 o
  -6   2  10        3.97        4.46      0.56 o
  -5   2  10       75.09       73.17      1.73 o
  -4   2  10        0.58        1.86      0.60 o
  -3   2  10       43.20       47.84      1.43 o
  -2   2  10       25.46       25.76      0.86 o
  -1   2  10       34.95       36.66      1.01 o
   0   2  10       64.51       71.90      1.60 o
   1   2  10        4.15        3.92      0.49 o
   2   2  10      725.76      721.34     12.81 o
   3   2  10      635.64      674.95     11.50 o
   4   2  10      225.86      206.21      4.62 o
   5   2  10       25.14       20.51      0.74 o
   6   2  10        1.44        1.33      0.37 o
   7   2  10       52.51       59.49      1.78 o
   8   2  10        2.09        2.64      0.74 o
   9   2  10      117.99      124.06      3.18 o
  10   2  10       34.97       32.69      1.37 o
  11   2  10        3.24        1.77      1.27 o
  12   2  10       15.33       18.54      1.69 o
  13   2  10       35.63       35.74      2.30 o
  14   2  10       10.73        8.45      1.56 o
 -18   3  10        0.00       -0.27      1.44 o
 -17   3  10        8.03        9.53      1.91 o
 -16   3  10       45.26       44.09      2.16 o
 -15   3  10       20.81       17.17      1.17 o
 -14   3  10        8.50        5.30      0.86 o
 -13   3  10        7.81        7.70      0.81 o
 -12   3  10        0.95        2.46      0.66 o
 -11   3  10       16.02       17.34      0.89 o
 -10   3  10      133.76      137.72      3.31 o
  -9   3  10        1.66        2.44      0.51 o
  -8   3  10        0.15        1.56      0.55 o
  -7   3  10      148.47      147.05      2.95 o
  -6   3  10      120.01      130.73      2.43 o
  -5   3  10      349.49      348.07      6.11 o
  -4   3  10      570.32      591.06     10.71 o
  -3   3  10      447.95      444.94      8.06 o
  -2   3  10        7.14        7.35      0.53 o
  -1   3  10      153.51      159.03      3.10 o
   0   3  10       23.53       25.07      0.74 o
   1   3  10       26.17       26.30      0.74 o
   2   3  10        1.55        2.39      0.45 o
   3   3  10      184.27      180.88      3.79 o
   4   3  10        0.26        1.88      0.49 o
   5   3  10      151.88      133.35      2.63 o
   6   3  10        0.10       -0.26      0.53 o
   7   3  10        5.27        5.04      0.55 o
   8   3  10        1.41        1.17      0.67 o
   9   3  10        0.08        0.74      0.71 o
  10   3  10       28.10       24.79      1.48 o
  11   3  10       59.05       62.81      3.65 o
  12   3  10       34.30       28.89      2.47 o
  13   3  10       23.61       19.30      1.98 o
 -16   4  10       12.48        8.80      1.31 o
 -15   4  10        4.11        3.76      1.10 o
 -14   4  10       19.25       14.31      1.16 o
 -13   4  10        1.30        1.15      0.68 o
 -12   4  10        0.40        1.89      0.68 o
 -11   4  10        0.02       -0.11      0.56 o
 -10   4  10       63.79       67.62      1.87 o
  -9   4  10        5.36        6.58      0.57 o
  -8   4  10        0.26        0.20      0.49 o
  -7   4  10       15.15       14.30      0.68 o
  -6   4  10       88.83       93.15      1.97 o
  -5   4  10      166.19      178.76      3.31 o
  -4   4  10        1.51        1.32      0.53 o
  -3   4  10       15.92       17.23      0.76 o
  -2   4  10       74.69       74.45      1.56 o
  -1   4  10       15.84       14.81      0.67 o
   0   4  10       54.14       48.15      1.23 o
   1   4  10      115.67      110.08      2.23 o
   2   4  10      137.89      122.84      2.60 o
   3   4  10       83.78       85.73      1.82 o
   4   4  10       28.41       26.98      0.95 o
   5   4  10        0.18       -0.15      0.55 o
   6   4  10       35.38       35.76      1.07 o
   7   4  10       33.01       36.96      1.11 o
   8   4  10       27.51       28.88      1.26 o
   9   4  10        0.70        0.11      0.68 o
  10   4  10       34.04       40.47      2.62 o
  11   4  10        1.43        1.29      1.24 o
  12   4  10        8.95        6.20      1.44 o
 -14   5  10        0.67        1.44      1.12 o
 -13   5  10        6.29        7.27      0.93 o
 -12   5  10        0.66        2.12      0.68 o
 -11   5  10        4.13        3.95      0.69 o
 -10   5  10        5.27        5.90      0.70 o
  -9   5  10        0.42        1.05      0.63 o
  -8   5  10        0.33        0.22      0.56 o
  -7   5  10       13.38       14.70      0.72 o
  -6   5  10       20.99       19.81      0.80 o
  -5   5  10       34.36       36.71      1.12 o
  -4   5  10        6.12        6.48      0.54 o
  -3   5  10       20.23       19.35      0.77 o
  -2   5  10        2.28        2.49      0.52 o
  -1   5  10       54.19       54.30      1.34 o
   0   5  10        8.38        9.68      0.60 o
   1   5  10       15.06       11.52      0.69 o
   2   5  10        3.45        2.97      0.53 o
   3   5  10        1.76        1.40      0.52 o
   4   5  10        7.10        8.04      0.74 o
   5   5  10        4.86        5.72      0.63 o
   6   5  10        1.39        3.40      0.66 o
   7   5  10        1.06        1.49      0.62 o
   8   5  10        0.99        1.58      0.77 o
   9   5  10        0.96        1.16      0.80 o
  10   5  10        1.18        0.73      1.11 o
  -8   6  10        7.59        7.21      1.32 o
  -7   6  10        0.27        0.05      0.70 o
  -6   6  10        0.68        0.40      0.69 o
  -5   6  10        0.75        1.02      0.58 o
  -4   6  10        2.15        1.02      0.56 o
  -3   6  10       15.45       11.10      0.67 o
  -2   6  10        4.85        2.63      0.68 o
  -1   6  10        2.05        1.55      0.85 o
   0   6  10        5.10        5.28      1.20 o
   1   6  10        0.64        6.33      1.52 o
   2   6  10       21.55       17.94      1.47 o
   3   6  10        3.02        2.83      1.12 o
   4   6  10        1.93        2.09      0.95 o
   5   6  10        6.35        5.61      1.63 o
 -19   1  11        3.82        4.30      1.69 o
 -18   1  11       29.34       24.77      1.96 o
 -17   1  11       24.92       26.09      1.62 o
 -16   1  11       13.51       12.82      1.37 o
 -15   1  11        4.64        2.78      0.97 o
 -14   1  11       14.69       17.23      1.04 o
 -13   1  11      132.02      139.44      3.72 o
 -12   1  11       35.90       34.84      1.13 o
 -11   1  11        0.29        0.05      0.68 o
 -10   1  11       40.11       43.88      1.40 o
  -9   1  11        4.37        5.02      0.67 o
  -8   1  11        3.08        3.21      0.56 o
  -7   1  11        8.89        7.98      0.67 o
  -6   1  11        1.43        0.12      0.54 o
  -5   1  11        8.58        7.83      0.57 o
  -4   1  11       25.65       27.53      0.92 o
  -3   1  11       63.73       60.58      1.54 o
  -2   1  11       99.40      105.50      2.20 o
  -1   1  11       71.91       64.79      1.67 o
   0   1  11      112.69      104.54      2.44 o
   1   1  11     1698.21     1663.69     43.60 o
   2   1  11       49.38       44.02      1.08 o
   3   1  11      586.49      575.30     10.08 o
   4   1  11      276.60      291.00      5.29 o
   5   1  11      264.92      264.55      4.58 o
   6   1  11       52.99       43.09      1.29 o
   7   1  11       14.76       11.46      0.84 o
   8   1  11       39.83       37.10      1.40 o
   9   1  11       31.41       24.80      1.26 o
  10   1  11       26.77       21.20      2.07 o
  11   1  11        0.44       -0.66      1.19 o
  12   1  11        0.04        0.59      1.46 o
  13   1  11        0.32        5.08      2.28 o
  14   1  11        0.38        4.38      1.46 o
 -18   2  11        3.61        4.20      1.43 o
 -17   2  11        0.02        0.40      1.34 o
 -16   2  11        1.45        1.74      1.13 o
 -15   2  11        0.50        0.09      0.76 o
 -14   2  11        0.00       -0.41      0.77 o
 -13   2  11        0.78        2.72      0.73 o
 -12   2  11        0.44        0.51      0.67 o
 -11   2  11       34.61       31.31      1.18 o
 -10   2  11       65.02       63.22      1.65 o
  -9   2  11      317.51      314.05      6.45 o
  -8   2  11      160.72      172.49      3.50 o
  -7   2  11      167.51      167.57      3.59 o
  -6   2  11      130.06      125.66      2.82 o
  -5   2  11      138.60      138.31      2.88 o
  -4   2  11      157.62      160.22      3.09 o
  -3   2  11      322.76      326.27      6.10 o
  -2   2  11       96.27       91.66      1.76 o
  -1   2  11      334.82      326.04      5.70 o
   0   2  11      387.91      382.30      6.68 o
   1   2  11       62.44       60.67      1.43 o
   2   2  11       28.62       22.84      0.87 o
   3   2  11      204.77      202.75      3.65 o
   4   2  11       89.29       96.35      1.99 o
   5   2  11        2.09        2.46      0.54 o
   6   2  11        4.03        2.49      0.37 o
   7   2  11        4.86        4.11      0.73 o
   8   2  11       31.91       26.75      1.26 o
   9   2  11        0.03       -0.60      0.63 o
  10   2  11       18.59       11.77      1.47 o
  11   2  11        4.29        0.09      0.57 o
  12   2  11       30.45       18.35      2.17 o
  13   2  11        0.15        1.80      1.63 o
 -17   3  11        1.25        1.82      1.13 o
 -16   3  11        0.01        1.48      1.10 o
 -15   3  11        4.46        3.42      0.99 o
 -14   3  11       15.20       16.47      1.08 o
 -13   3  11       24.17       21.35      1.03 o
 -12   3  11        8.81       10.09      0.79 o
 -11   3  11        3.04        2.81      0.74 o
 -10   3  11        7.49        8.11      0.76 o
  -9   3  11        1.00        0.82      0.56 o
  -8   3  11        1.87        0.53      0.60 o
  -7   3  11       64.03       68.57      1.63 o
  -6   3  11        0.18       -0.05      0.55 o
  -5   3  11      129.24      137.83      3.04 o
  -4   3  11      195.18      204.08      3.78 o
  -3   3  11       30.47       34.24      0.94 o
  -2   3  11      156.93      146.35      2.83 o
  -1   3  11       35.34       33.27      0.94 o
   0   3  11       54.86       56.41      1.46 o
   1   3  11       11.91       10.15      0.66 o
   2   3  11       62.65       63.17      1.47 o
   3   3  11        3.76        4.27      0.50 o
   4   3  11       10.85        9.65      0.62 o
   5   3  11       64.32       65.75      1.53 o
   6   3  11       11.14       11.38      0.66 o
   7   3  11        9.33        7.07      0.70 o
   8   3  11        3.46        1.40      0.69 o
   9   3  11        3.87        2.17      0.76 o
  10   3  11        1.96        0.80      0.58 o
  11   3  11        5.97        1.27      0.58 o
  12   3  11        4.67        0.66      1.38 o
 -16   4  11        0.13        0.85      1.25 o
 -15   4  11        7.91        8.51      1.22 o
 -14   4  11        1.19        0.15      0.87 o
 -13   4  11        3.13        3.95      0.81 o
 -12   4  11        1.46        0.65      0.75 o
 -11   4  11        1.36        1.77      0.66 o
 -10   4  11        5.09        4.67      0.65 o
  -9   4  11        8.63        8.66      0.75 o
  -8   4  11       14.93       13.74      0.82 o
  -7   4  11       49.62       50.90      1.41 o
  -6   4  11       28.98       28.27      0.92 o
  -5   4  11       32.63       36.22      1.11 o
  -4   4  11       37.41       40.67      1.16 o
  -3   4  11       13.13       12.08      0.73 o
  -2   4  11       33.79       32.42      1.02 o
  -1   4  11      110.72      108.12      2.44 o
   0   4  11        4.21        3.85      0.55 o
   1   4  11        4.50        2.08      0.53 o
   2   4  11        3.45        3.47      0.53 o
   3   4  11       51.82       43.19      1.09 o
   4   4  11        3.40        2.50      0.58 o
   5   4  11        7.15        8.58      0.61 o
   6   4  11       26.81       23.08      0.93 o
   7   4  11        1.11        0.20      0.58 o
   8   4  11       50.54       52.97      1.84 o
   9   4  11       13.45       13.17      1.61 o
  10   4  11        0.21        1.60      1.27 o
  11   4  11        0.85       -0.30      1.30 o
 -14   5  11        7.47        9.45      1.32 o
 -13   5  11        2.27        1.40      0.92 o
 -12   5  11        0.06        1.39      0.75 o
 -11   5  11       83.20       78.70      2.05 o
 -10   5  11        6.21        6.13      0.72 o
  -9   5  11        2.38        3.17      0.65 o
  -8   5  11        3.73        2.60      0.64 o
  -7   5  11       19.19       19.11      0.78 o
  -6   5  11       30.54       27.99      1.05 o
  -5   5  11        2.45        1.43      0.58 o
  -4   5  11       10.70       10.94      0.69 o
  -3   5  11        0.82        1.12      0.59 o
  -2   5  11      118.85      118.44      2.72 o
  -1   5  11       90.39       82.21      1.89 o
   0   5  11       49.82       42.15      1.20 o
   1   5  11        1.52        0.98      0.64 o
   2   5  11       85.60       74.64      2.06 o
   3   5  11        0.49        0.93      0.54 o
   4   5  11        0.60        0.40      0.57 o
   5   5  11        3.34        5.38      0.75 o
   6   5  11       23.90       30.87      1.02 o
   7   5  11        6.19        5.49      0.83 o
   8   5  11        0.69        0.99      1.08 o
  -6   6  11       87.14       84.22      4.59 o
  -5   6  11        0.33        0.10      0.98 o
  -4   6  11        9.31        9.39      0.79 o
  -3   6  11        8.31        9.04      0.77 o
  -2   6  11       26.20       24.00      2.14 o
  -1   6  11        0.94        1.12      1.01 o
   0   6  11        1.16        2.20      0.98 o
   1   6  11        0.56        2.74      1.12 o
   2   6  11        2.85        4.77      1.17 o
   3   6  11        0.82       -0.43      1.45 o
   4   6  11        0.72        1.93      1.47 o
 -18   0  12        0.04        7.54      2.32 o
 -17   0  12      126.57      122.82      6.64 o
 -16   0  12      117.51      125.77      8.38 o
 -15   0  12        0.59        3.93      1.66 o
 -14   0  12      147.35      145.42      4.97 o
 -13   0  12        6.24        5.30      1.11 o
 -12   0  12        2.12        4.37      0.96 o
 -11   0  12      108.20      106.06      4.54 o
 -10   0  12       49.01       51.60      2.16 o
  -9   0  12        0.05        1.53      0.85 o
  -8   0  12      182.35      211.88      5.90 o
  -7   0  12       82.91       98.99      2.91 o
  -6   0  12       86.24      104.11      3.26 o
  -5   0  12      132.72      155.53      4.53 o
  -4   0  12      744.41      787.19     21.13 o
  -3   0  12      791.74      804.96     22.55 o
  -2   0  12      217.38      215.84      6.20 o
  -1   0  12       13.41       12.64      0.99 o
   0   0  12      321.75      309.61      8.62 o
   1   0  12        4.87        6.66      0.89 o
   2   0  12      518.10      492.64     13.46 o
   3   0  12       13.58       17.30      1.34 o
   4   0  12       16.60       13.47      0.64 o
   5   0  12      510.92      481.07     12.40 o
   6   0  12       36.30       47.75      2.13 o
   7   0  12        1.02       -0.98      0.98 o
   8   0  12        3.25       -0.48      1.08 o
   9   0  12       38.13       35.24      2.45 o
  10   0  12       33.89       30.82      2.73 o
  11   0  12       63.47       63.72      3.70 o
  12   0  12       19.18       19.04      2.83 o
  13   0  12       84.26       84.89      5.30 o
 -18   1  12        5.78        7.91      1.48 o
 -17   1  12        5.95        5.07      1.19 o
 -16   1  12        1.18        0.74      0.95 o
 -15   1  12       29.15       31.23      1.61 o
 -14   1  12        0.02       -0.56      0.92 o
 -13   1  12       41.30       33.99      1.27 o
 -12   1  12      156.37      186.59      5.01 o
 -11   1  12        0.48        1.71      0.69 o
 -10   1  12      187.60      176.76      3.80 o
  -9   1  12        7.06        4.88      0.71 o
  -8   1  12       12.51       12.58      0.73 o
  -7   1  12      147.86      156.53      3.32 o
  -6   1  12      311.08      336.90      6.60 o
  -5   1  12      212.96      243.88      5.25 o
  -4   1  12      638.59      658.16     12.73 o
  -3   1  12       18.28       20.28      0.94 o
  -2   1  12       15.40       22.46      0.91 o
  -1   1  12      176.89      193.92      3.93 o
   0   1  12      396.84      407.27      8.24 o
   1   1  12      374.44      375.04      7.21 o
   2   1  12      223.35      221.68      3.97 o
   3   1  12       79.66       85.15      1.87 o
   4   1  12        2.20        1.31      0.36 o
   5   1  12      166.89      186.60      3.31 o
   6   1  12       59.07       63.28      1.74 o
   7   1  12      162.05      151.63      4.28 o
   8   1  12       36.33       27.89      1.39 o
   9   1  12      155.64      152.92      5.47 o
  10   1  12       66.54       66.43      2.81 o
  11   1  12        0.20       -1.22      1.47 o
  12   1  12        2.81        0.81      1.43 o
  13   1  12        0.10       -0.82      1.42 o
 -18   2  12        0.71       -1.18      1.18 o
 -17   2  12        0.03        1.72      1.13 o
 -16   2  12        3.07        3.83      1.18 o
 -15   2  12        1.44        0.44      1.03 o
 -14   2  12        4.54        2.89      0.77 o
 -13   2  12       11.09        8.79      0.85 o
 -12   2  12       50.27       52.50      1.89 o
 -11   2  12       32.97       29.84      1.16 o
 -10   2  12        0.01        0.83      0.62 o
  -9   2  12        2.17        4.98      0.72 o
  -8   2  12      245.99      266.57      5.63 o
  -7   2  12       33.05       30.38      1.11 o
  -6   2  12       12.04       11.23      0.83 o
  -5   2  12        1.32        4.51      0.72 o
  -4   2  12      332.09      349.28      6.68 o
  -3   2  12      190.14      207.72      4.03 o
  -2   2  12      789.20      802.61     14.14 o
  -1   2  12      590.26      652.42     12.20 o
   0   2  12       11.14       17.75      0.76 o
   1   2  12      384.59      381.25      7.18 o
   2   2  12       72.28       53.07      1.21 o
   3   2  12       19.61       23.39      0.81 o
   4   2  12       53.05       50.99      1.43 o
   5   2  12      113.94      111.45      2.36 o
   6   2  12       28.43       27.06      0.88 o
   7   2  12        0.66        1.79      0.72 o
   8   2  12        0.41       -0.01      0.66 o
   9   2  12       49.87       41.02      2.69 o
  10   2  12        3.45        0.80      0.59 o
  11   2  12       84.31       95.82      3.82 o
  12   2  12        5.35        4.96      1.70 o
 -17   3  12        5.57        8.19      1.54 o
 -16   3  12        2.10        4.82      1.42 o
 -15   3  12        0.49        0.17      1.10 o
 -14   3  12       15.62       15.47      1.29 o
 -13   3  12        0.28        1.08      0.82 o
 -12   3  12        3.20        2.97      0.79 o
 -11   3  12       80.84       70.65      2.03 o
 -10   3  12       45.27       42.59      1.36 o
  -9   3  12       14.33       16.62      0.89 o
  -8   3  12      552.47      572.59     10.89 o
  -7   3  12       26.16       31.95      0.98 o
  -6   3  12       43.22       48.80      1.38 o
  -5   3  12      317.83      357.44      6.81 o
  -4   3  12       95.54       95.76      1.99 o
  -3   3  12       74.79       88.34      2.08 o
  -2   3  12       40.83       37.26      1.23 o
  -1   3  12        0.42        1.01      0.57 o
   0   3  12        0.12        0.81      0.49 o
   1   3  12       35.65       30.53      0.92 o
   2   3  12       10.01        8.91      0.62 o
   3   3  12       17.38       14.29      0.86 o
   4   3  12       39.11       39.60      1.14 o
   5   3  12      119.35      114.39      2.50 o
   6   3  12        0.08        0.19      0.52 o
   7   3  12       91.72      101.88      2.34 o
   8   3  12       61.92       62.89      2.54 o
   9   3  12       16.66       22.92      1.65 o
  10   3  12        0.03       -0.13      2.29 o
  11   3  12        9.22       10.30      1.77 o
 -15   4  12       36.15       38.95      2.02 o
 -14   4  12        0.28        0.07      0.93 o
 -13   4  12        0.27       -0.62      0.86 o
 -12   4  12       21.23       24.23      1.20 o
 -11   4  12       11.30       13.23      0.89 o
 -10   4  12       13.25       13.81      0.80 o
  -9   4  12       36.88       39.90      1.28 o
  -8   4  12       14.05       15.74      0.77 o
  -7   4  12        0.00        1.34      0.67 o
  -6   4  12       24.75       23.91      1.11 o
  -5   4  12       30.95       26.80      1.01 o
  -4   4  12       30.83       28.85      1.21 o
  -3   4  12        2.06        1.30      0.57 o
  -2   4  12       12.51       14.92      0.71 o
  -1   4  12        0.01        2.03      0.68 o
   0   4  12        0.09        0.53      0.58 o
   1   4  12       40.72       43.03      1.24 o
   2   4  12       64.08       69.04      1.72 o
   3   4  12        9.30        9.06      0.71 o
   4   4  12       48.69       46.49      1.51 o
   5   4  12        4.24        9.35      0.85 o
   6   4  12        1.72        0.72      0.63 o
   7   4  12       18.32       18.57      1.01 o
   8   4  12       38.07       37.49      2.29 o
   9   4  12       30.93       33.73      2.09 o
  10   4  12       20.58       23.80      1.84 o
 -13   5  12        0.06        1.55      1.16 o
 -12   5  12        3.07        4.50      1.05 o
 -11   5  12        0.97        1.73      0.88 o
 -10   5  12        6.60        4.98      0.87 o
  -9   5  12       15.89       17.00      0.96 o
  -8   5  12       10.13        9.86      0.80 o
  -7   5  12        0.52        1.44      0.62 o
  -6   5  12        3.77        3.77      0.56 o
  -5   5  12       15.47       12.32      0.73 o
  -4   5  12       10.96        8.68      0.68 o
  -3   5  12        4.39        5.52      0.65 o
  -2   5  12        0.00        1.19      0.54 o
  -1   5  12       13.31       15.10      0.71 o
   0   5  12        4.62        5.37      0.61 o
   1   5  12        0.00        0.50      0.58 o
   2   5  12       16.45       17.55      0.90 o
   3   5  12       11.46       12.92      0.84 o
   4   5  12        7.49        8.44      0.81 o
   5   5  12       47.26       47.19      1.51 o
   6   5  12        8.82        7.86      1.11 o
   7   5  12       17.03       18.62      1.38 o
  -2   6  12        1.14        3.86      1.38 o
  -1   6  12        1.06        3.04      1.42 o
   0   6  12        0.03        2.84      1.41 o
   1   6  12       25.37       30.27      2.60 o
   2   6  12        2.25        1.68      1.48 o
 -18   1  13        7.35        6.35      1.39 o
 -17   1  13        0.96        0.02      1.26 o
 -16   1  13        5.01        3.68      1.09 o
 -15   1  13        5.80        5.81      1.24 o
 -14   1  13       11.74       13.40      1.37 o
 -13   1  13       11.08       11.37      1.03 o
 -12   1  13        0.77        0.12      0.74 o
 -11   1  13       21.03       19.11      1.00 o
 -10   1  13       15.99       17.00      0.93 o
  -9   1  13       13.27       14.79      0.89 o
  -8   1  13       76.91       75.92      1.97 o
  -7   1  13        0.02       -0.16      0.68 o
  -6   1  13       95.61       99.19      2.21 o
  -5   1  13       22.23       16.99      1.04 o
  -4   1  13       24.26       29.14      1.05 o
  -3   1  13        0.00        1.67      0.63 o
  -2   1  13      342.01      308.83      6.32 o
  -1   1  13       59.78       54.43      1.60 o
   0   1  13       44.73       38.17      1.22 o
   1   1  13        6.64        4.48      0.53 o
   2   1  13       13.62       17.73      0.66 o
   3   1  13        4.64        3.18      0.63 o
   4   1  13        8.37        6.14      0.50 o
   5   1  13        3.90        2.95      0.77 o
   6   1  13       44.04       39.77      1.50 o
   7   1  13        6.23        6.18      1.21 o
   8   1  13       10.37       10.89      1.41 o
   9   1  13       15.00       14.56      1.96 o
  10   1  13       17.56       15.45      2.07 o
  11   1  13       10.95       13.47      1.96 o
  12   1  13       14.91       11.97      2.32 o
 -17   2  13        0.29        2.97      1.33 o
 -16   2  13        2.05        0.95      1.19 o
 -15   2  13        0.23        0.82      1.01 o
 -14   2  13       41.24       35.40      1.95 o
 -13   2  13        0.04        0.21      1.01 o
 -12   2  13       70.22       63.82      2.12 o
 -11   2  13       10.52       11.12      1.03 o
 -10   2  13       29.71       30.02      1.22 o
  -9   2  13        3.17        3.80      0.73 o
  -8   2  13       43.21       45.27      1.38 o
  -7   2  13       19.15       17.43      0.87 o
  -6   2  13       50.16       52.87      1.54 o
  -5   2  13        0.00        0.69      0.67 o
  -4   2  13       67.46       64.70      1.75 o
  -3   2  13      320.59      316.32      6.88 o
  -2   2  13      234.32      240.63      4.48 o
  -1   2  13      249.78      233.36      4.06 o
   0   2  13      200.43      180.87      3.50 o
   1   2  13        2.87        3.34      0.46 o
   2   2  13       70.94       66.81      1.71 o
   3   2  13        0.99        1.25      0.53 o
   4   2  13        2.01       -0.63      0.63 o
   5   2  13       48.07       45.68      1.36 o
   6   2  13        0.82        1.43      0.40 o
   7   2  13        8.17       11.49      1.42 o
   8   2  13        8.49        8.71      1.32 o
   9   2  13        0.51        4.93      1.37 o
  10   2  13        0.09        0.58      1.27 o
  11   2  13        6.61        7.94      1.79 o
 -16   3  13        0.10        2.26      1.51 o
 -15   3  13        2.11        6.19      1.65 o
 -14   3  13        2.97        2.16      1.10 o
 -13   3  13        0.06        0.70      0.97 o
 -12   3  13        4.28        4.76      0.88 o
 -11   3  13       15.20       14.57      0.97 o
 -10   3  13        7.61        6.93      0.83 o
  -9   3  13       23.42       21.83      0.98 o
  -8   3  13        7.50        6.75      0.77 o
  -7   3  13       91.82       95.52      2.35 o
  -6   3  13      240.58      240.51      4.96 o
  -5   3  13      172.08      172.60      3.61 o
  -4   3  13       23.83       27.25      0.96 o
  -3   3  13       18.21       15.34      0.78 o
  -2   3  13       24.05       21.05      0.87 o
  -1   3  13       44.50       45.03      1.34 o
   0   3  13        1.84        2.04      0.55 o
   1   3  13       76.10       70.14      1.79 o
   2   3  13        2.16        2.54      0.58 o
   3   3  13       49.91       42.28      1.22 o
   4   3  13       61.48       56.10      1.64 o
   5   3  13       55.71       55.80      1.51 o
   6   3  13       19.58       20.19      0.89 o
   7   3  13        6.54        4.13      1.50 o
   8   3  13        2.25       -1.18      1.18 o
   9   3  13        0.36        5.61      1.52 o
  10   3  13        2.23        7.02      2.10 o
 -14   4  13        1.27        1.95      1.15 o
 -13   4  13        0.26        0.01      1.03 o
 -12   4  13       29.27       25.82      1.33 o
 -11   4  13       39.56       38.40      1.56 o
 -10   4  13        1.11        2.79      0.86 o
  -9   4  13       37.80       39.28      1.50 o
  -8   4  13       37.93       35.28      1.24 o
  -7   4  13       48.76       41.74      1.40 o
  -6   4  13       20.95       15.83      0.93 o
  -5   4  13        4.11        4.76      0.74 o
  -4   4  13        9.51        7.67      0.71 o
  -3   4  13        0.70        1.91      0.60 o
  -2   4  13        3.32        5.46      0.83 o
  -1   4  13       42.25       39.15      1.16 o
   0   4  13        3.80        3.95      0.61 o
   1   4  13        0.29       -0.47      0.56 o
   2   4  13        2.73        1.27      0.74 o
   3   4  13       56.67       59.89      1.69 o
   4   4  13       40.51       36.53      1.25 o
   5   4  13       17.60       17.74      1.07 o
   6   4  13        2.74        4.91      1.03 o
   7   4  13        1.15        1.92      1.19 o
   8   4  13        0.04        0.11      1.18 o
 -12   5  13       21.92       18.73      1.70 o
 -11   5  13        0.61        1.14      1.03 o
 -10   5  13       10.80       11.25      1.02 o
  -9   5  13        0.00        0.74      0.78 o
  -8   5  13       25.50       24.79      1.07 o
  -7   5  13        0.64        0.24      0.64 o
  -6   5  13        0.44        0.49      0.63 o
  -5   5  13       16.65       13.16      0.95 o
  -4   5  13        6.94        5.07      0.71 o
  -3   5  13        0.31        1.76      0.61 o
  -2   5  13       26.97       25.70      0.99 o
  -1   5  13        0.46        1.28      0.70 o
   0   5  13        1.14        0.18      0.81 o
   1   5  13       43.60       55.96      1.60 o
   2   5  13        0.89        1.67      0.74 o
   3   5  13        5.06        5.03      0.78 o
   4   5  13        7.86        6.79      1.05 o
   5   5  13        8.82        8.69      1.40 o
  -3   6  13        0.41       -1.02      1.02 o
  -2   6  13        1.88       -0.13      1.14 o
  -1   6  13        5.85       10.14      1.60 o
 -17   0  14        4.52        4.97      2.78 o
 -16   0  14        1.73        6.35      1.79 o
 -15   0  14       55.59       60.13      3.91 o
 -14   0  14       25.56       25.43      2.54 o
 -13   0  14        0.06       -0.01      1.48 o
 -12   0  14        3.88        0.13      1.53 o
 -11   0  14       96.41       99.76      3.86 o
 -10   0  14       42.19       47.62      2.22 o
  -9   0  14      404.85      393.89     11.34 o
  -8   0  14       81.08       82.74      2.98 o
  -7   0  14      166.91      170.00      5.29 o
  -6   0  14      411.67      417.10     12.89 o
  -5   0  14       38.36       34.54      1.75 o
  -4   0  14        8.33        8.65      1.15 o
  -3   0  14        0.35        2.30      0.98 o
  -2   0  14      217.45      206.11      6.40 o
  -1   0  14       46.64       53.24      2.23 o
   0   0  14      117.86      106.84      3.58 o
   1   0  14       93.67       94.85      3.44 o
   2   0  14       94.32       97.95      3.68 o
   3   0  14      106.73       91.55      2.59 o
   4   0  14      145.61      151.65      4.06 o
   5   0  14       24.92       25.39      2.32 o
   6   0  14        0.48       -1.15      1.64 o
   7   0  14      343.29      401.09     18.59 o
   8   0  14      101.40      124.32      6.31 o
   9   0  14        6.58        6.70      2.70 o
  10   0  14       41.06       37.54      3.36 o
 -17   1  14        0.36       -0.20      1.25 o
 -16   1  14       10.62       12.46      1.61 o
 -15   1  14        0.13        0.61      0.97 o
 -14   1  14       12.53       10.91      1.25 o
 -13   1  14        5.46        4.07      1.29 o
 -12   1  14        1.99        2.94      1.22 o
 -11   1  14       64.10       66.58      2.02 o
 -10   1  14      149.07      160.55      3.63 o
  -9   1  14       97.40       97.03      2.50 o
  -8   1  14        2.65        5.30      0.85 o
  -7   1  14        1.78        2.32      0.72 o
  -6   1  14        8.95        9.11      0.87 o
  -5   1  14      188.91      172.25      3.63 o
  -4   1  14       58.65       53.95      1.52 o
  -3   1  14        4.99        9.99      0.84 o
  -2   1  14      159.00      156.16      3.44 o
  -1   1  14        3.14        1.72      0.62 o
   0   1  14       28.44       30.31      1.18 o
   1   1  14       93.42      103.39      2.36 o
   2   1  14       88.32       83.34      1.87 o
   3   1  14      137.25      134.25      2.68 o
   4   1  14      185.23      176.79      3.65 o
   5   1  14       25.54       21.40      1.34 o
   6   1  14       49.00       49.18      2.63 o
   7   1  14       39.98       38.08      2.08 o
   8   1  14       30.17       33.61      2.05 o
   9   1  14       12.69       13.07      2.55 o
  10   1  14        5.60        6.83      1.66 o
 -16   2  14        0.86        1.13      1.65 o
 -15   2  14        1.18        4.64      1.38 o
 -14   2  14        5.71       10.04      1.32 o
 -13   2  14       23.04       26.32      1.66 o
 -12   2  14       40.99       50.13      2.16 o
 -11   2  14       11.96        8.53      0.88 o
 -10   2  14       47.76       40.89      1.54 o
  -9   2  14        8.50        8.43      0.82 o
  -8   2  14       12.35       11.20      0.85 o
  -7   2  14       10.35        7.98      0.71 o
  -6   2  14        6.78        9.30      0.85 o
  -5   2  14      273.17      286.71      6.28 o
  -4   2  14        4.65        5.31      0.80 o
  -3   2  14       12.76       13.62      0.93 o
  -2   2  14       43.15       51.19      1.31 o
  -1   2  14        5.43        3.63      0.59 o
   0   2  14      191.14      174.71      3.72 o
   1   2  14        0.00        1.09      0.53 o
   2   2  14        5.53        4.97      0.56 o
   3   2  14        1.96        1.71      0.57 o
   4   2  14       28.52       26.68      0.93 o
   5   2  14        1.22        2.27      0.59 o
   6   2  14       46.94       50.00      2.43 o
   7   2  14       53.44       57.33      2.63 o
   8   2  14       34.47       32.50      2.20 o
   9   2  14       25.13       29.00      2.07 o
  10   2  14       75.79       87.30      3.97 o
 -15   3  14        0.40        2.33      1.14 o
 -14   3  14        2.49        6.81      1.71 o
 -13   3  14        4.19        2.90      1.23 o
 -12   3  14        8.12        4.79      1.19 o
 -11   3  14       33.68       28.05      1.35 o
 -10   3  14        0.03        0.85      0.86 o
  -9   3  14       39.11       45.06      1.41 o
  -8   3  14        6.02        7.60      0.77 o
  -7   3  14       31.27       24.48      1.02 o
  -6   3  14      133.63      136.23      3.09 o
  -5   3  14       12.31       11.77      0.78 o
  -4   3  14       50.21       47.00      1.43 o
  -3   3  14       19.37       18.62      0.83 o
  -2   3  14        6.57        8.56      0.70 o
  -1   3  14       37.62       43.36      1.24 o
   0   3  14       79.81       86.44      2.10 o
   1   3  14        6.64        5.30      0.66 o
   2   3  14       46.60       50.28      1.36 o
   3   3  14       22.62       28.07      1.08 o
   4   3  14       21.17       18.34      1.05 o
   5   3  14        8.75        9.65      0.93 o
   6   3  14       11.40       12.23      1.36 o
   7   3  14       11.26        5.79      1.81 o
   8   3  14        0.05        1.76      1.31 o
   9   3  14        3.81        3.76      1.58 o
 -13   4  14        9.56       11.21      1.55 o
 -12   4  14       27.99       25.45      1.60 o
 -11   4  14       61.47       55.46      2.15 o
 -10   4  14       58.76       53.01      1.95 o
  -9   4  14        3.42        2.03      0.87 o
  -8   4  14       54.75       44.53      1.69 o
  -7   4  14       16.04       11.54      0.90 o
  -6   4  14       43.74       45.55      1.53 o
  -5   4  14        2.07       -0.43      0.65 o
  -4   4  14        8.55       10.60      0.86 o
  -3   4  14       27.57       30.48      1.15 o
  -2   4  14        8.09        9.41      0.72 o
  -1   4  14        1.80        1.33      0.64 o
   0   4  14        3.53        5.31      0.65 o
   1   4  14       44.95       53.11      1.47 o
   2   4  14        0.26        0.10      0.69 o
   3   4  14       10.64       10.91      1.00 o
   4   4  14       22.85       27.93      1.91 o
   5   4  14        0.37       -0.72      1.30 o
   6   4  14        8.41        6.78      1.27 o
   7   4  14        5.49        4.32      1.34 o
 -10   5  14        2.81        1.81      1.11 o
  -9   5  14        2.09        0.69      1.06 o
  -8   5  14        8.27        8.30      1.05 o
  -7   5  14        0.00        0.18      0.92 o
  -6   5  14        7.07        6.44      0.84 o
  -5   5  14        5.20        2.68      0.75 o
  -4   5  14        0.29        1.50      0.69 o
  -3   5  14        0.11        0.18      0.75 o
  -2   5  14       44.63       42.48      1.35 o
  -1   5  14       18.78       15.69      0.91 o
   0   5  14        1.68        2.71      0.84 o
   1   5  14       45.87       42.30      1.85 o
   2   5  14        7.85        9.61      1.25 o
   3   5  14        0.43        0.81      1.09 o
 -16   1  15        2.79        1.43      1.36 o
 -15   1  15       42.80       38.22      1.98 o
 -14   1  15        6.26        6.50      1.35 o
 -13   1  15       79.34       74.07      3.16 o
 -12   1  15        0.37       -1.00      1.10 o
 -11   1  15        2.85        4.17      1.10 o
 -10   1  15        1.62        0.75      0.74 o
  -9   1  15       60.27       57.22      1.84 o
  -8   1  15        3.75        1.63      0.78 o
  -7   1  15        0.03        0.19      0.89 o
  -6   1  15       60.91       56.54      1.64 o
  -5   1  15        1.30        2.13      0.76 o
  -4   1  15       51.80       43.65      1.37 o
  -3   1  15       27.97       25.97      1.12 o
  -2   1  15        6.43        7.33      0.78 o
  -1   1  15       14.24       13.14      0.90 o
   0   1  15        7.82        7.94      0.84 o
   1   1  15        0.26        0.00      0.59 o
   2   1  15        0.01        0.59      0.66 o
   3   1  15       30.93       27.01      1.22 o
   4   1  15        0.08       -0.19      0.45 o
   5   1  15        0.08        1.03      1.45 o
   6   1  15        2.29        1.59      1.31 o
   7   1  15       52.65       61.14      3.08 o
   8   1  15        0.36        3.32      2.03 o
   9   1  15        0.12        0.08      1.50 o
 -15   2  15        7.86        8.97      1.75 o
 -14   2  15        9.67        8.04      1.12 o
 -13   2  15        0.78        1.56      1.40 o
 -12   2  15        0.77        1.97      1.10 o
 -11   2  15        4.12        5.20      1.07 o
 -10   2  15        0.56        2.99      1.03 o
  -9   2  15        0.52        0.06      0.94 o
  -8   2  15        0.01       -0.88      0.88 o
  -7   2  15        0.01        0.35      0.84 o
  -6   2  15       39.70       39.03      1.50 o
  -5   2  15       22.51       23.81      1.10 o
  -4   2  15       17.31       18.63      0.98 o
  -3   2  15       11.36       12.68      0.79 o
  -2   2  15       22.37       15.46      0.87 o
  -1   2  15       43.61       34.88      1.15 o
   0   2  15        5.00        3.97      0.55 o
   1   2  15        1.26       -0.63      0.63 o
   2   2  15        4.62        2.91      0.71 o
   3   2  15        1.15        1.11      0.63 o
   4   2  15        1.20        1.76      0.65 o
   5   2  15       14.36       23.17      1.92 o
   6   2  15       12.00       14.82      1.64 o
   7   2  15        0.02       -1.35      1.35 o
   8   2  15        2.15        4.30      1.77 o
 -14   3  15        1.88        3.36      1.56 o
 -13   3  15        7.26        5.96      1.40 o
 -12   3  15        0.57       -0.74      1.22 o
 -11   3  15        9.21        9.06      1.22 o
 -10   3  15        0.38       -0.09      1.04 o
  -9   3  15       79.59       65.15      2.16 o
  -8   3  15        2.72        1.21      0.75 o
  -7   3  15       47.08       45.69      1.64 o
  -6   3  15       32.62       34.78      1.41 o
  -5   3  15        2.63        2.39      0.75 o
  -4   3  15        0.10        0.81      0.68 o
  -3   3  15        0.92        0.86      0.72 o
  -2   3  15       29.66       28.95      1.09 o
  -1   3  15        3.50        4.46      0.78 o
   0   3  15        5.22        7.77      0.91 o
   1   3  15       20.21       19.45      1.09 o
   2   3  15       38.17       36.97      1.56 o
   3   3  15       12.21       11.40      1.30 o
   4   3  15        0.43       -0.59      0.77 o
   5   3  15        2.52        3.71      1.93 o
   6   3  15       12.18       11.90      1.51 o
   7   3  15        1.61        0.36      1.99 o
 -12   4  15        0.00        1.37      1.29 o
 -11   4  15        1.27        2.40      1.22 o
 -10   4  15       22.20       15.68      1.37 o
  -9   4  15        3.08        2.09      1.07 o
  -8   4  15       15.13       10.92      1.11 o
  -7   4  15        3.44        2.39      1.07 o
  -6   4  15       38.66       50.26      2.28 o
  -5   4  15       52.09       51.31      2.02 o
  -4   4  15       12.41       14.16      1.04 o
  -3   4  15       56.12       62.15      2.00 o
  -2   4  15       88.25       95.70      2.85 o
  -1   4  15       26.04       22.75      1.37 o
   0   4  15        0.12        0.57      0.76 o
   1   4  15        6.06        2.75      0.90 o
   2   4  15        0.03       -0.08      0.91 o
   3   4  15        0.05        0.51      1.08 o
   4   4  15        3.14        3.18      1.22 o
   5   4  15        0.04        0.94      1.52 o
  -7   5  15        4.18        7.30      1.24 o
  -6   5  15        3.75        3.88      1.01 o
  -5   5  15       19.67       15.10      1.39 o
  -4   5  15        4.45        3.51      0.99 o
  -3   5  15       15.21       15.56      1.60 o
  -2   5  15        0.44        1.02      1.18 o
  -1   5  15       49.74       49.14      2.58 o
   0   5  15        5.72        5.58      1.34 o
 -15   0  16        9.30       12.19      2.30 o
 -14   0  16        2.73        3.05      1.76 o
 -13   0  16       11.83        5.04      1.73 o
 -12   0  16       63.87       43.65      3.01 o
 -11   0  16        9.38       10.48      1.92 o
 -10   0  16       30.89       42.91      8.38 o
  -9   0  16        0.39       -1.53      1.53 o
  -8   0  16      112.16       89.25      4.50 o
  -7   0  16      113.44      115.15      6.25 o
  -6   0  16       76.24       82.26      4.45 o
  -5   0  16        4.42        3.28      1.15 o
  -4   0  16       50.76       38.65      1.98 o
  -3   0  16       15.68       11.44      1.46 o
  -2   0  16       16.62       21.48      1.97 o
  -1   0  16        3.77        8.25      1.60 o
   0   0  16       23.29       27.70      2.20 o
   1   0  16       66.19       60.33      3.78 o
   2   0  16        0.14       -1.77      1.77 o
   3   0  16      490.81      600.62     17.06 o
   4   0  16       36.17       41.21      2.85 o
   5   0  16        1.55       -0.33      1.97 o
   6   0  16       49.95       43.03      4.65 o
   7   0  16        3.39        1.50      1.95 o
 -15   1  16        2.27        3.80      1.42 o
 -14   1  16       32.41       33.38      1.96 o
 -13   1  16       10.01       13.46      1.44 o
 -12   1  16       26.18       18.94      1.48 o
 -11   1  16        0.00        1.89      1.09 o
 -10   1  16        1.35        0.93      1.14 o
  -9   1  16        2.19        0.94      1.03 o
  -8   1  16       11.16       14.40      1.18 o
  -7   1  16        0.26        0.42      0.97 o
  -6   1  16       17.02       13.93      1.22 o
  -5   1  16        8.75        6.51      0.94 o
  -4   1  16        3.66        4.89      0.95 o
  -3   1  16       99.65       89.10      2.88 o
  -2   1  16       37.83       32.25      1.61 o
  -1   1  16       41.66       45.56      2.34 o
   0   1  16      136.15      135.11      4.13 o
   1   1  16        8.81        8.93      0.89 o
   2   1  16       14.58       12.14      0.98 o
   3   1  16       53.70       56.49      1.73 o
   4   1  16       11.79       18.22      1.74 o
   5   1  16       17.17       18.89      1.96 o
   6   1  16        0.13        0.52      1.82 o
   7   1  16       87.91       93.70      4.45 o
 -14   2  16        0.14       -0.74      1.32 o
 -13   2  16       52.04       47.40      2.48 o
 -12   2  16        0.20       -0.49      1.13 o
 -11   2  16        9.51        9.48      1.24 o
 -10   2  16       13.66       17.54      1.40 o
  -9   2  16       25.34       21.61      1.63 o
  -8   2  16        0.42        1.67      1.08 o
  -7   2  16       10.92       10.14      1.34 o
  -6   2  16       46.23       54.55      2.39 o
  -5   2  16        1.10        2.02      1.05 o
  -4   2  16       29.97       26.91      1.37 o
  -3   2  16       17.39       14.08      0.93 o
  -2   2  16        0.01        0.98      0.74 o
  -1   2  16       13.16       14.36      1.12 o
   0   2  16       11.98       10.65      0.93 o
   1   2  16        9.66        8.74      0.84 o
   2   2  16       24.05       25.38      1.42 o
   3   2  16       19.56       20.68      1.71 o
   4   2  16      131.08      136.13      5.34 o
   5   2  16        7.00        8.53      1.43 o
   6   2  16       58.23       61.00      3.13 o
   7   2  16       36.11       33.88      2.21 o
 -13   3  16        4.32        6.33      1.24 o
 -12   3  16        0.66        0.22      1.27 o
 -11   3  16        0.15        1.91      1.49 o
 -10   3  16       37.30       44.11      2.43 o
  -9   3  16       52.55       55.97      2.66 o
  -8   3  16        2.07        2.29      1.41 o
  -7   3  16       49.43       48.69      2.09 o
  -6   3  16       38.27       43.48      1.73 o
  -5   3  16        4.87        5.47      0.89 o
  -4   3  16        1.24        1.81      0.91 o
  -3   3  16       41.63       41.09      1.61 o
  -2   3  16        2.24        3.61      0.92 o
  -1   3  16       16.35       14.32      1.17 o
   0   3  16       16.80       16.23      1.27 o
   1   3  16        4.00        4.30      1.00 o
   2   3  16       76.78       79.81      3.61 o
   3   3  16        5.01        6.99      1.28 o
   4   3  16        3.01        3.65      1.35 o
   5   3  16       20.41       21.27      2.72 o
 -10   4  16        0.01        0.44      1.22 o
  -9   4  16       17.79       17.15      1.54 o
  -8   4  16        1.52        7.23      1.25 o
  -7   4  16        2.67        4.12      1.26 o
  -6   4  16        2.51        2.44      1.71 o
  -5   4  16        4.82        3.76      1.74 o
  -4   4  16       33.56       32.47      1.92 o
  -3   4  16        9.94        9.61      1.41 o
  -2   4  16        2.65        0.45      1.23 o
  -1   4  16        2.05       -0.11      1.19 o
   0   4  16        4.64        7.53      1.87 o
   1   4  16        0.05        1.78      1.21 o
   2   4  16        0.29        1.12      1.82 o
 -14   1  17        8.47        5.58      1.81 o
 -13   1  17        4.73        2.30      1.57 o
 -12   1  17        1.06        0.27      1.20 o
 -11   1  17        4.17        3.33      1.23 o
 -10   1  17        4.27        2.53      1.15 o
  -9   1  17        0.75        0.75      1.16 o
  -8   1  17        1.65        4.84      1.23 o
  -7   1  17       22.47       27.69      1.74 o
  -6   1  17        9.39        9.03      1.30 o
  -5   1  17        0.00       -0.30      1.24 o
  -4   1  17        3.20        2.85      1.28 o
  -3   1  17        8.14        8.75      1.51 o
  -2   1  17       10.42       10.75      1.62 o
  -1   1  17       71.63       85.77      3.65 o
   0   1  17       34.64       33.20      1.49 o
   1   1  17        0.81        0.55      0.75 o
   2   1  17       10.02       13.16      1.64 o
   3   1  17        2.41        5.30      1.50 o
   4   1  17       77.95       72.52      3.47 o
   5   1  17       48.38       52.44      2.71 o
 -13   2  17        6.83        8.30      1.45 o
 -12   2  17        0.04        0.91      1.34 o
 -11   2  17        7.66        9.03      1.34 o
 -10   2  17       18.19       18.49      1.22 o
  -9   2  17        0.91       -0.33      1.33 o
  -8   2  17        2.92        6.40      1.34 o
  -7   2  17        2.92        0.95      1.24 o
  -6   2  17        5.12        0.18      1.23 o
  -5   2  17       21.12       22.89      1.84 o
  -4   2  17        9.62        8.75      1.08 o
  -3   2  17        0.02        1.47      0.94 o
  -2   2  17        3.63        3.43      0.97 o
  -1   2  17        0.56        0.30      0.86 o
   0   2  17        0.49       -0.27      0.93 o
   1   2  17       23.68       23.70      1.75 o
   2   2  17       10.88        8.30      1.60 o
   3   2  17        1.25        2.22      1.39 o
   4   2  17       12.42       17.48      1.88 o
   5   2  17        2.80        0.11      2.38 o
 -11   3  17        0.24        0.83      1.29 o
 -10   3  17        6.74        7.90      1.51 o
  -9   3  17        8.08       13.49      1.86 o
  -8   3  17        2.17        2.15      1.35 o
  -7   3  17        0.76        1.38      1.33 o
  -6   3  17       32.44       40.35      2.28 o
  -5   3  17        0.93        1.44      1.09 o
  -4   3  17       22.22       19.87      1.60 o
  -3   3  17       25.37       23.40      1.40 o
  -2   3  17        0.19       -0.99      0.99 o
  -1   3  17        2.25        2.46      1.04 o
   0   3  17       24.43       24.13      1.80 o
   1   3  17       23.39       23.92      2.01 o
   2   3  17       22.96       25.45      1.71 o
   3   3  17       17.28       14.56      2.00 o
  -6   4  17        2.30        5.00      1.47 o
  -5   4  17        8.09        9.84      1.74 o
  -4   4  17        0.00        3.44      1.60 o
  -3   4  17        7.99       10.95      1.70 o
  -2   4  17       17.59       17.83      1.64 o
 -11   0  18       44.25       45.09      3.86 o
 -10   0  18        0.61        4.91      1.90 o
  -9   0  18        1.15        1.81      1.88 o
  -8   0  18       12.45       17.30      2.40 o
  -7   0  18        0.04       -1.15      1.94 o
  -6   0  18        0.17        1.89      1.91 o
  -5   0  18        4.34        3.02      1.80 o
  -4   0  18        4.99        9.23      2.11 o
  -3   0  18       92.10       93.03      4.77 o
  -2   0  18       21.98       33.11      2.88 o
  -1   0  18       26.77       27.22      2.89 o
   0   0  18      255.57      301.49     12.96 o
   1   0  18       57.25       70.01      4.35 o
   2   0  18       23.35       17.15      2.39 o
   3   0  18       48.04       49.46      3.95 o
 -12   1  18        0.83       -0.21      1.36 o
 -11   1  18        3.85        3.22      1.58 o
 -10   1  18        5.94        5.33      1.70 o
  -9   1  18       17.25       15.80      1.56 o
  -8   1  18        0.53        0.51      1.49 o
  -7   1  18       22.50       19.13      1.85 o
  -6   1  18        2.92        5.15      1.38 o
  -5   1  18        3.57        6.13      1.45 o
  -4   1  18       98.29      124.18      4.35 o
  -3   1  18        0.68        1.47      1.36 o
  -2   1  18       18.38       16.34      1.72 o
  -1   1  18       37.68       38.81      1.79 o
   0   1  18       57.44       74.28      3.29 o
   1   1  18       12.70       15.08      1.86 o
   2   1  18        0.71        1.44      1.81 o
   3   1  18       20.32       19.05      1.76 o
 -10   2  18       43.16       47.52      2.42 o
  -9   2  18        0.94        2.30      1.75 o
  -8   2  18        0.26        2.13      1.41 o
  -7   2  18        1.48        5.01      1.43 o
  -6   2  18        0.13        0.40      1.42 o
  -5   2  18       15.52       13.59      1.20 o
  -4   2  18       39.85       42.86      1.92 o
  -3   2  18        1.47        1.87      1.00 o
  -2   2  18       12.74       14.22      1.25 o
  -1   2  18       70.03       61.84      3.01 o
   0   2  18        1.03        1.94      1.32 o
   1   2  18       52.62       51.32      2.86 o
   2   2  18       20.01       18.89      1.93 o
  -7   3  18        5.86        3.61      1.59 o
  -6   3  18        5.24        4.39      1.48 o
  -5   3  18       12.94        9.23      1.58 o
  -4   3  18        1.48        1.46      2.08 o
  -3   3  18       10.35        8.01      1.58 o
  -2   3  18       24.74       30.67      2.08 o
  -1   3  18        1.98        0.11      1.34 o
  -8   1  19        0.17        1.98      1.73 o
  -7   1  19       37.75       38.45      2.20 o
  -6   1  19       12.85       14.29      1.86 o
  -5   1  19        0.08        2.59      1.43 o
  -4   1  19       26.23       31.63      2.34 o
  -3   1  19       43.68       61.40      3.12 o
  -2   1  19        5.18        4.34      1.81 o
  -1   1  19        7.60        9.34      1.69 o
  -6   2  19       17.37       23.53      3.12 o
  -5   2  19       55.28       62.63      3.12 o
  -4   2  19       48.21       59.54      4.34 o
  -3   2  19        6.49       15.83      3.15 o
 
